# Supplementary material for: Genomic scan of selective sweeps in Djallonké (West African Dwarf) sheep shed light on adaptation to harsh environments
Source: Sci Rep. 2020 Feb 18;10:2824. doi: 10.1038/s41598-020-59839-x (PMC7028950; doi:10.1038/s41598-020-59839-x)
Supplement: Supplementary file 1 — Supplementary Dataset 1. [file 41598_2020_59839_MOESM1_ESM.xlsx]

## Sheet: File content
Supplementary Information for
Genomic scan of selective sweeps in Djallonké (West African Dwarf) sheep shed light on adaptation to harsh environments
Isabel Álvarez, Iván Fernández, Amadou Traoré, Lucía Pérez-Pardal, Nuria A. Menéndez-Arias and Félix Goyache1
1To whom correspondence and requests should be addressed (e-mail: fgoyache@serida.org)
This .xlsx file includes:
Supplementary Table S1: List of 974 SNPs identified as being under selection using the iHS statistics.
Supplementary Table S2: List of 1633 SNPs identified as being under selection using the XP-EHH statistics.
Supplementary Table S3, List of 110 SNPs identified as being under selection using the nSL statistics.
Supplementary Table S4: List of genomic regions identified as candidate selection sweeps.
Supplementary Table S5: List of candidate genes located on the 75 kb up- or down-stream the selection sweep regions.
Supplementary Table S6: Functional terms enriched clusters identified using selection sweep regions.
Supplementary Table S7: Correspondence between the ortologous cattle genes and the QTLs reported by Hanotte et al. (2003) for trypanotolerance-related traits
Supplementary Table S8: List of SNPs identified as being under selection in Djallonké and Burkina-Sahel individuals using the program Bayescan v. 2.1.

## Sheet: Table S1
Supplementary Table S1. List of 974 SNPs identified as being under selection using the iHS statistics (standardized iHS value higher than |2|) by ovine chromosome (OAR) and position of the SNP within chromosome (in bp; Pos). The frequency of the derived allele (Freq), the Integrated Haplotype Homozygosity value for the derived (IHH1) and ancestral (IHH0) alleles and the raw and standardized iHS v…
						iHS value
OAR	SNP	Pos	Freq	IHH1	IHH0	Raw	Standardized
1	s16836.1	2145398	0.13	146027	104386	0.336	2.04
1	OAR1_3066756.1	3066756	0.212	172896	79532	0.777	3.15
1	s45085.1	3538883	0.11	48396	122551	-0.929	-2.98
1	s51981.1	4636029	0.199	141487	80253	0.567	2.55
1	s62012.1	5646220	0.306	165228	93842	0.566	2.03
1	DU453866_552.1	5803319	0.253	117974	72783	0.483	2.01
1	s01591.1	5917696	0.117	169185	66849	0.929	4.09
1	s54247.1	8808149	0.309	198458	103509	0.651	2.25
1	s22866.1	9484601	0.431	178984	77177	0.841	2.22
1	s73231.1	12861210	0.217	181662	91206	0.689	2.87
1	s45194.1	13939626	0.227	162715	79680	0.714	3.18
1	OAR1_16750809.1	16750809	0.327	153173	63782	0.876	2.79
1	s10307.1	19131245	0.273	206974	107395	0.656	2.61
1	s01249.1	22171152	0.278	196727	93509	0.744	2.87
1	s43410.1	23337124	0.263	198767	103356	0.654	2.72
1	OAR1_30207692.1	30207692	0.071	87177	204007	-0.85	-2.69
1	s36900.1	30234779	0.097	90922	212610	-0.849	-2.62
1	OAR1_30320883.1	30320883	0.099	92855	216786	-0.848	-2.62
1	s34112.1	30345758	0.122	83233	222020	-0.981	-2.89
1	OAR1_30388117.1	30388117	0.056	96208	197277	-0.718	-2.18
1	OAR1_31126491.1	31126491	0.168	180988	101422	0.579	2.8
1	OAR1_32040848.1	32040848	0.293	180317	86092	0.739	2.75
1	OAR1_32906689.1	32906689	0.184	227923	113837	0.694	3.16
1	s50290.1	33457200	0.25	211499	116190	0.599	2.35
1	s59842.1	33484257	0.253	209961	116300	0.591	2.33
1	OAR1_40975836.1	40975836	0.176	190213	85367	0.801	3.31
1	OAR1_41816754.1	41816754	0.324	59285	150891	-0.934	-2.01
1	OAR1_46879504.1	46879504	0.418	169162	75923	0.801	2.08
1	OAR1_47140392.1	47140392	0.253	185575	106990	0.551	2.21
1	OAR1_51923225.1	51923225	0.059	139662	93188	0.405	2.14
1	s03901.1	53672087	0.401	223444	97776	0.826	2.23
1	OAR1_54229566.1	54229566	0.39	70444	193164	-1.009	-2.06
1	OAR1_58824777_X.1	58824777	0.276	226424	133051	0.532	2.23
1	OAR1_66802799.1	66802799	0.378	207331	103104	0.699	2.11
1	OAR1_66843581.1	66843581	0.375	209537	102756	0.713	2.14
1	OAR1_67262164.1	67262164	0.385	216133	107087	0.702	2.04
1	OAR1_75041734.1	75041734	0.321	189158	91680	0.724	2.39
1	OAR1_75114897.1	75114897	0.219	152626	76773	0.687	2.86
1	s09749.1	76301148	0.235	226626	80350	1.037	3.91
1	s18906.1	76500188	0.125	59742	127554	-0.758	-2.05
1	s12028.1	79941241	0.138	81789	174063	-0.755	-2.07
1	OAR1_79980577.1	79980577	0.061	67154	156146	-0.844	-2.68
1	OAR1_82564043.1	82564043	0.11	99167	65503	0.415	2.42
1	OAR1_84288805.1	84288805	0.105	122941	76078	0.48	2.69
1	OAR1_86293324.1	86293324	0.401	177683	84779	0.74	2.03
1	OAR1_91766257.1	91766257	0.388	215162	92764	0.841	2.37
1	OAR1_110553996.1	110553996	0.069	91512	184077	-0.699	-2.12
1	s69624.1	110598177	0.071	89288	187074	-0.74	-2.27
1	OAR1_110679887.1	110679887	0.061	87647	184120	-0.742	-2.29
1	s75426.1	110861570	0.064	75879	186512	-0.899	-2.89
1	s34776.1	112345839	0.39	192901	84242	0.828	2.31
1	OAR1_117268913.1	117268913	0.36	146492	77306	0.639	2.19
1	s53428.1	123690836	0.089	107996	77386	0.333	2.05
1	OAR1_124203566.1	124203566	0.327	172473	83451	0.726	2.4
1	OAR1_124724230.1	124724230	0.352	166928	93522	0.579	2.03
1	OAR1_137524319.1	137524319	0.291	194159	115784	0.517	2.1
1	OAR1_137928314.1	137928314	0.064	214137	130614	0.494	2.47
1	OAR1_138135147.1	138135147	0.084	208436	128409	0.484	2.66
1	OAR1_140709030.1	140709030	0.321	128653	67523	0.645	2.18
1	OAR1_141238544.1	141238544	0.161	231694	131411	0.567	2.76
1	OAR1_141771243.1	141771243	0.217	83217	222721	-0.984	-2.41
1	OAR1_148726685.1	148726685	0.148	155275	78575	0.681	3.4
1	OAR1_148736249.1	148736249	0.181	131661	81482	0.48	2.4
1	OAR1_149992603.1	149992603	0.255	163985	81229	0.702	2.66
1	OAR1_151247138.1	151247138	0.242	183998	118658	0.439	2.16
1	OAR1_155435821.1	155435821	0.117	175133	91503	0.649	3.06
1	OAR1_156143576.1	156143576	0.365	162742	75482	0.768	2.32
1	OAR1_160010763.1	160010763	0.23	222068	138309	0.473	2.35
1	OAR1_160423737.1	160423737	0.133	150262	92543	0.485	2.6
1	OAR1_161753851.1	161753851	0.196	178746	108826	0.496	2.32
1	OAR1_172790759.1	172790759	0.339	191670	98030	0.671	2.08
1	OAR1_173993336.1	173993336	0.319	183339	92709	0.682	2.33
1	OAR1_174220716.1	174220716	0.332	165929	85033	0.669	2.08
1	OAR1_179373806.1	179373806	0.337	196917	95536	0.723	2.21
1	OAR1_183563305.1	183563305	0.217	151028	91986	0.496	2.26
1	OAR1_183941466.1	183941466	0.38	161891	60238	0.989	2.73
1	OAR1_185615587.1	185615587	0.314	144286	68335	0.747	2.5
1	OAR1_186444889.1	186444889	0.156	153333	108233	0.348	2.02
1	OAR1_186651065.1	186651065	0.143	194603	107762	0.591	3.06
1	OAR1_186953897.1	186953897	0.074	162044	92214	0.564	2.69
1	OAR1_199615737.1	199615737	0.278	223842	116011	0.657	2.61
1	s18721.1	200713722	0.151	178070	111557	0.468	2.47
1	OAR1_204355895.1	204355895	0.107	173490	92818	0.625	3.27
1	s38136.1	204664566	0.434	206260	82369	0.918	2.39
1	OAR1_204807359.1	204807359	0.117	171075	112516	0.419	2.22
1	OAR1_205123535.1	205123535	0.097	141537	102838	0.319	2.06
1	OAR1_210273600.1	210273600	0.421	235358	104070	0.816	2.17
1	OAR1_210361857.1	210361857	0.222	75895	176871	-0.846	-2.19
1	OAR1_210832168.1	210832168	0.342	222710	94605	0.856	2.45
1	OAR1_212647513.1	212647513	0.059	61383	134962	-0.788	-2.45
1	s01575.1	222981766	0.253	181786	95859	0.64	2.48
1	OAR1_223367286.1	223367286	0.316	137430	76657	0.584	2.06
1	OAR1_227587917.1	227587917	0.184	171068	99134	0.546	2.64
1	OAR1_231189322.1	231189322	0.082	107239	76898	0.333	2.05
1	s52704.1	233720223	0.255	251228	134001	0.629	2.44
1	s52856.1	234188848	0.365	165544	83764	0.681	2.1
1	OAR1_234884834.1	234884834	0.209	213290	124836	0.536	2.58
1	OAR1_234894272.1	234894272	0.204	221064	124283	0.576	2.71
1	OAR1_235425206.1	235425206	0.337	213553	91777	0.845	2.52
1	DU264431_420.1	235991971	0.293	153533	90643	0.527	2.13
1	OAR1_243271773.1	243271773	0.173	185718	117702	0.456	2.15
1	s59687.1	243416254	0.11	144463	99333	0.375	2.26
1	OAR1_243827448_X.1	243827449	0.161	169933	102938	0.501	2.52
1	s66642.1	248258562	0.482	165362	65950	0.919	2.16
1	OAR1_255920896.1	255920896	0.408	219185	100693	0.778	2.12
1	OAR1_275499089.1	275499089	0.314	139660	73989	0.635	2.2
1	s28145.1	277419221	0.319	132605	74041	0.583	2.06
1	s61274.1	277629038	0.179	124728	70109	0.576	2.55
1	s14769.1	282007841	0.077	163610	97523	0.517	2.51
1	OAR1_282143540.1	282143540	0.199	165414	104545	0.459	2.2
1	s36926.1	282486570	0.071	147210	93675	0.452	2.26
1	OAR1_282934225.1	282934225	0.304	194175	86085	0.813	2.69
1	OAR1_284736791.1	284736791	0.247	187195	81527	0.831	3.43
1	OAR1_290804673.1	290804673	0.296	137737	83257	0.503	2.06
1	s41046.1	290926787	0.255	149933	90129	0.509	2.09
1	OAR1_292157230.1	292157230	0.209	131303	80933	0.484	2.4
1	OAR1_296169957.1	296169957	0.224	147065	89397	0.498	2.43
1	s56772.1	296706006	0.199	141689	78357	0.592	2.64
2	OAR2_3333937.1	3333937	0.255	187176	112759	0.507	2.08
2	OAR2_3481968.1	3481968	0.082	258088	92228	1.029	4.87
2	OAR2_4134550.1	4134550	0.171	183692	94919	0.66	2.83
2	s09849.1	5148714	0.301	139826	78766	0.574	2.05
2	s26730.1	16823393	0.281	154866	83030	0.623	2.19
2	s01940.1	23638968	0.388	184647	82725	0.803	2.28
2	OAR2_24362681.1	24362681	0.349	171834	76063	0.815	2.35
2	s16234.1	29198965	0.283	188453	87431	0.768	2.58
2	s38206.1	29878487	0.166	152015	88438	0.542	2.67
2	OAR2_35234270.1	35234270	0.247	239188	93496	0.939	3.78
2	OAR2_36810618.1	36810618	0.421	227186	89628	0.93	2.43
2	OAR2_52187355.1	52187355	0.181	72787	174450	-0.874	-2.37
2	s01322.1	52245804	0.125	65657	157303	-0.874	-2.48
2	OAR2_53359884.1	53359884	0.199	240330	102524	0.852	3.5
2	OAR2_60355745.1	60355745	0.171	138973	84548	0.497	2.29
2	OAR2_61218064.1	61218064	0.161	112864	71075	0.462	2.38
2	OAR2_61665567.1	61665567	0.332	176027	91145	0.658	2.05
2	OAR2_62874966.1	62874966	0.061	196819	131281	0.405	2.13
2	OAR2_64990494.1	64990494	0.319	154143	87141	0.57	2.03
2	OAR2_65907499.1	65907499	0.383	174928	81018	0.77	2.2
2	DU284928_203.1	68634842	0.071	108028	73228	0.389	2.02
2	OAR2_68795483.1	68795483	0.388	173079	79344	0.78	2.22
2	OAR2_69109387.1	69109387	0.413	215875	99040	0.779	2.03
2	OAR2_69954696_X.1	69954696	0.327	201405	85731	0.854	2.74
2	OAR2_70448477.1	70448477	0.367	154475	78953	0.671	2.07
2	OAR2_70541911.1	70541911	0.133	113226	74236	0.422	2.36
2	s46549.1	72096274	0.207	177241	96859	0.604	2.81
2	OAR2_73441615.1	73441615	0.176	140804	82911	0.53	2.4
2	OAR2_74218395.1	74218395	0.352	159202	87233	0.602	2.09
2	s28915.1	77139707	0.263	75872	186759	-0.901	-2.11
2	OAR2_82591739.1	82591739	0.26	74302	197153	-0.976	-2.34
2	s54880.1	82768393	0.352	85704	222902	-0.956	-2.03
2	OAR2_82865720.1	82865720	0.337	78538	207249	-0.97	-2.06
2	OAR2_85557773.1	85557773	0.23	132134	85928	0.43	2.2
2	OAR2_86681401.1	86681401	0.449	174397	72403	0.879	2.18
2	OAR2_87125486.1	87125486	0.217	193721	106871	0.595	2.57
2	s51750.1	88036429	0.319	182891	102655	0.578	2.05
2	s23687.1	88530032	0.457	246513	91814	0.988	2.34
2	OAR2_88927720.1	88927720	0.309	264178	132398	0.691	2.36
2	OAR2_104465699.1	104465699	0.319	177916	83531	0.756	2.53
2	OAR2_104956085.1	104956085	0.334	178112	88390	0.701	2.16
2	OAR2_107495304.1	107495304	0.253	217231	96586	0.811	2.99
2	OAR2_114179503.1	114179503	0.237	221564	96911	0.827	3.25
2	s52442.1	114582342	0.102	63018	133757	-0.753	-2.27
2	OAR2_115230455.1	115230455	0.151	256134	127174	0.7	3.33
2	OAR2_115270567.1	115270567	0.163	222761	128576	0.55	2.69
2	OAR2_115822221.1	115822221	0.071	205969	120131	0.539	2.6
2	OAR2_116066653.1	116066653	0.439	227022	99977	0.82	2.17
2	OAR2_117102141.1	117102141	0.092	177258	107223	0.503	2.79
2	s58653.1	117924679	0.434	96009	268987	-1.03	-2.1
2	OAR2_117988490.1	117988490	0.434	97372	270605	-1.022	-2.08
2	OAR2_124865369.1	124865369	0.245	213217	74828	1.047	4.13
2	s48712.1	125558650	0.099	149969	103152	0.374	2.28
2	OAR2_125612913.1	125612913	0.37	179531	89253	0.699	2.14
2	OAR2_126704136.1	126704136	0.291	151638	69025	0.787	2.89
2	OAR2_128324363.1	128324363	0.27	226281	124080	0.601	2.44
2	OAR2_128734630.1	128734630	0.393	88539	251577	-1.044	-2.15
2	OAR2_129064980.1	129064980	0.25	243467	118812	0.717	2.71
2	OAR2_131597364.1	131597364	0.278	185304	97547	0.642	2.57
2	OAR2_131656211.1	131656211	0.278	180159	96411	0.625	2.52
2	OAR2_131748998.1	131748998	0.179	138193	88822	0.442	2.1
2	OAR2_132472763.1	132472763	0.051	182273	123340	0.391	2.08
2	s73802.1	134032312	0.102	158338	102894	0.431	2.49
2	OAR2_134555787.1	134555787	0.099	203428	119884	0.529	2.9
2	OAR2_136027488.1	136027488	0.181	179596	105336	0.534	2.59
2	s02366.1	136708551	0.253	199883	111192	0.586	2.32
2	s29875.1	136744127	0.235	200101	108578	0.611	2.58
2	OAR2_137472335.1	137472335	0.148	167942	73422	0.827	3.95
2	OAR2_140684314.1	140684314	0.339	162367	84168	0.657	2.05
2	OAR2_140817863.1	140817863	0.204	250175	89216	1.031	4.26
2	s13618.1	141376532	0.446	76635	198467	-0.952	-2.04
2	OAR2_141546800.1	141546800	0.469	79869	209090	-0.962	-2.05
2	OAR2_142924312.1	142924312	0.069	132877	80153	0.505	2.52
2	OAR2_146928313.1	146928313	0.276	153069	69342	0.792	3.02
2	OAR2_147706146.1	147706146	0.25	181123	77864	0.844	3.09
2	OAR2_149383687.1	149383687	0.403	250511	83896	1.094	2.86
2	OAR2_150932052.1	150932052	0.309	152081	81981	0.618	2.17
2	OAR2_151846550.1	151846550	0.232	155026	87390	0.573	2.46
2	OAR2_151938109.1	151938109	0.061	145181	80990	0.584	2.82
2	OAR2_155734672.1	155734672	0.156	131619	89591	0.385	2.16
2	OAR2_157669001.1	157669001	0.24	259198	91502	1.041	3.92
2	OAR2_163608431.1	163608431	0.27	145440	78760	0.613	2.48
2	OAR2_164547752.1	164547752	0.375	195791	83001	0.858	2.51
2	s52807.1	165777114	0.37	147015	73116	0.698	2.14
2	OAR2_169940589.1	169940589	0.321	254008	133121	0.646	2.18
2	OAR2_170241551.1	170241551	0.12	168015	99890	0.52	2.59
2	OAR2_171288737.1	171288737	0.153	178726	117339	0.421	2.29
2	OAR2_174384315.1	174384315	0.362	169498	75666	0.807	2.42
2	OAR2_174609793.1	174609793	0.184	207174	96820	0.761	3.39
2	OAR2_175335942.1	175335942	0.217	136319	84403	0.479	2.21
2	OAR2_175707177.1	175707177	0.219	169135	86053	0.676	2.83
2	OAR2_176406776.1	176406776	0.314	222667	121254	0.608	2.13
2	OAR2_177287609.1	177287609	0.253	198432	71581	1.02	3.61
2	OAR2_177656132.1	177656132	0.092	168957	99309	0.531	2.91
2	OAR2_179174958.1	179174958	0.372	165853	85386	0.664	2.02
2	OAR2_182294927.1	182294927	0.138	167836	79567	0.746	3.58
2	OAR2_182391260.1	182391260	0.079	127285	78950	0.478	2.36
2	s03544.1	185772419	0.25	152165	87228	0.556	2.23
2	s25163.1	185983087	0.242	131240	80546	0.488	2.32
2	OAR2_188765072_X.1	188765073	0.27	85501	279298	-1.184	-2.95
2	OAR2_188956672_X.1	188956673	0.135	111292	241647	-0.775	-2.14
2	OAR2_189183764_X.1	189183765	0.105	89116	239760	-0.99	-3.23
2	OAR2_189228207.1	189228207	0.084	104518	230530	-0.791	-2.5
2	OAR2_189270853.1	189270853	0.143	102503	243083	-0.864	-2.44
2	OAR2_189413515.1	189413515	0.24	102150	264800	-0.953	-2.27
2	s74442.1	189510880	0.145	86430	208928	-0.883	-2.51
2	OAR2_191308232.1	191308232	0.296	156488	90646	0.546	2.18
2	OAR2_198392100.1	198392100	0.423	210200	93020	0.815	2.16
2	s06903.1	204623133	0.276	173302	78653	0.79	3.01
2	OAR2_204847863.1	204847863	0.204	149873	80290	0.624	2.88
2	OAR2_206597816.1	206597816	0.423	52929	156166	-1.082	-2.29
2	OAR2_209202124.1	209202124	0.319	175655	90135	0.667	2.29
2	OAR2_209490868.1	209490868	0.344	206850	83821	0.903	2.56
2	OAR2_209984273.1	209984273	0.469	187137	80767	0.84	2.05
2	OAR2_210232312.1	210232312	0.459	289948	124132	0.848	2.03
2	s24537.1	211289174	0.357	203847	90543	0.812	2.65
2	s57167.1	219257754	0.064	126694	85064	0.398	2.1
2	OAR2_220005277.1	220005277	0.316	175957	88605	0.686	2.34
2	OAR2_220484878.1	220484878	0.056	145950	93424	0.446	2.3
2	OAR2_222014452.1	222014452	0.191	186573	72640	0.943	3.8
2	OAR2_233128571.1	233128571	0.061	130147	89522	0.374	2.01
2	OAR2_235907686.1	235907686	0.319	85584	221335	-0.95	-2.04
2	OAR2_236361443.1	236361443	0.191	53900	148626	-1.014	-2.67
2	OAR2_236704487.1	236704487	0.204	220840	78966	1.028	4.25
2	OAR2_238073154.1	238073154	0.056	148325	88346	0.518	2.57
2	s35362.1	251500817	0.054	114944	72878	0.456	2.33
2	OAR2_255620890.1	255620890	0.23	125739	81110	0.438	2.23
2	OAR2_258621731.1	258621731	0.143	181981	124472	0.38	2.26
3	s41989.1	1519891	0.454	177517	71300	0.912	2.17
3	s54807.1	4280909	0.156	186009	77655	0.874	3.98
3	OAR3_16400326.1	16400326	0.309	144090	80368	0.584	2.07
3	s58827.1	19373712	0.367	188547	93255	0.704	2.16
3	OAR3_19813278.1	19813278	0.099	66527	159658	-0.875	-2.73
3	s00321.1	20429330	0.314	142700	77875	0.606	2.12
3	OAR3_20509810.1	20509810	0.176	157361	86613	0.597	2.62
3	s46658.1	20602932	0.059	137474	82225	0.514	2.56
3	s43586.1	21512549	0.268	253068	137882	0.607	2.57
3	OAR3_24844330.1	24844330	0.446	85185	218325	-0.941	-2.01
3	OAR3_25097037.1	25097037	0.069	66906	135131	-0.703	-2.14
3	s21719.1	25824789	0.332	184942	74772	0.906	2.67
3	OAR3_26316951.1	26316951	0.327	149044	69503	0.763	2.49
3	s13240.1	26646366	0.26	155942	92473	0.523	2.31
3	OAR3_32133994.1	32133994	0.222	191598	104740	0.604	2.8
3	s43199.1	35158438	0.186	161791	97599	0.505	2.49
3	s17774.1	40575005	0.263	192832	87396	0.791	3.14
3	OAR3_40698853.1	40698853	0.352	184746	94174	0.674	2.28
3	OAR3_42638679.1	42638679	0.273	208122	92572	0.81	3.08
3	OAR3_43596712.1	43596712	0.281	294687	115779	0.934	3.04
3	s72091.1	43628111	0.291	284261	117866	0.88	3.16
3	OAR3_51906327.1	51906327	0.329	167400	73469	0.824	2.65
3	OAR3_53141887.1	53141887	0.166	210979	113520	0.62	2.94
3	OAR3_53416450.1	53416450	0.301	183752	91762	0.694	2.37
3	OAR3_53737721.1	53737721	0.186	150162	103855	0.369	2.01
3	OAR3_57651533.1	57651533	0.462	78345	214597	-1.008	-2.15
3	OAR3_58173963.1	58173963	0.237	237777	99063	0.876	3.4
3	OAR3_58752907.1	58752907	0.232	112713	72693	0.439	2.05
3	OAR3_64820588.1	64820588	0.314	166834	84826	0.676	2.31
3	OAR3_64939930.1	64939930	0.253	151453	87604	0.547	2.2
3	OAR3_65439253.1	65439253	0.061	120067	76722	0.448	2.29
3	s45169.1	65869618	0.105	170470	113070	0.411	2.41
3	s05363.1	67395655	0.173	169004	88919	0.642	2.77
3	s58906.1	73291270	0.23	177606	101150	0.563	2.66
3	OAR3_75027127_X.1	75027127	0.207	148660	102536	0.371	2.02
3	OAR3_75600301.1	75600301	0.105	74043	160634	-0.774	-2.36
3	OAR3_84154568.1	84154568	0.268	151152	94489	0.47	2.14
3	OAR3_84222063.1	84222063	0.191	140657	91095	0.434	2.12
3	OAR3_89622325.1	89622325	0.066	69496	142191	-0.716	-2.19
3	OAR3_89640427.1	89640427	0.071	70477	142820	-0.706	-2.14
3	OAR3_89860596.1	89860596	0.082	64320	151678	-0.858	-2.77
3	OAR3_89874351.1	89874351	0.074	75521	149415	-0.682	-2.05
3	OAR3_92547116.1	92547116	0.138	99659	69363	0.362	2.14
3	OAR3_94118359.1	94118359	0.115	157277	80103	0.675	3.16
3	OAR3_94159433.1	94159433	0.301	153925	80301	0.651	2.25
3	OAR3_94382182.1	94382182	0.102	179793	79720	0.813	4.03
3	OAR3_97895496.1	97895496	0.176	205968	118585	0.552	2.47
3	OAR3_105625650_X.1	105625650	0.27	163373	102638	0.465	2.03
3	OAR3_107303088.1	107303088	0.094	178792	96364	0.618	3.26
3	OAR3_108120929.1	108120929	0.383	172665	74330	0.843	2.38
3	OAR3_109421618.1	109421618	0.094	109343	79867	0.314	2.04
3	OAR3_115909373.1	115909373	0.421	271480	88262	1.124	2.89
3	OAR3_116527734.1	116527734	0.217	243113	149087	0.489	2.24
3	OAR3_116584363.1	116584363	0.339	393218	156915	0.919	2.71
3	OAR3_116607921.1	116607921	0.314	327317	167196	0.672	2.3
3	OAR3_116763791.1	116763791	0.324	426411	207642	0.72	2.38
3	OAR3_116826867.1	116826867	0.332	417414	210045	0.687	2.12
3	OAR3_116969063.1	116969063	0.332	415440	209612	0.684	2.12
3	OAR3_117119592.1	117119592	0.332	400065	177170	0.815	2.44
3	OAR3_117326025_X.1	117326026	0.383	301484	141730	0.755	2.16
3	OAR3_117808530.1	117808530	0.212	163624	106005	0.434	2.07
3	OAR3_117843556.1	117843556	0.158	193898	98274	0.68	3.26
3	OAR3_117907362.1	117907362	0.11	133864	85807	0.445	2.54
3	OAR3_125982777_X.1	125982778	0.401	233308	89964	0.953	2.53
3	OAR3_126283404.1	126283404	0.311	200346	105735	0.639	2.21
3	OAR3_127180087.1	127180087	0.268	225124	115943	0.664	2.75
3	OAR3_136980351.1	136980351	0.224	178034	107837	0.501	2.45
3	s18832.1	137268040	0.105	144561	93010	0.441	2.53
3	s60976.1	149698915	0.344	151540	74776	0.706	2.08
3	s64380.1	152253183	0.217	166624	88173	0.636	2.7
3	OAR3_152366168.1	152366168	0.122	130912	92984	0.342	2.13
3	OAR3_152496353.1	152496353	0.291	168978	87620	0.657	2.51
3	OAR3_157645086_X.1	157645087	0.406	165925	72499	0.828	2.24
3	OAR3_157921107.1	157921107	0.319	230193	77474	1.089	3.42
3	OAR3_158745008_X.1	158745009	0.342	213528	89268	0.872	2.49
3	s15002.1	162717201	0.207	161345	105903	0.421	2.19
3	OAR3_162794870.1	162794870	0.207	162213	106461	0.421	2.19
3	OAR3_166462117.1	166462117	0.319	145455	81694	0.577	2.05
3	OAR3_180541476.1	180541476	0.202	200769	121351	0.503	2.47
3	s08353.1	185191616	0.395	72249	215555	-1.093	-2.26
3	OAR3_185727621.1	185727621	0.051	214150	107934	0.685	3.22
3	s44366.1	189482435	0.189	215631	93850	0.832	3.65
3	OAR3_191329417.1	191329417	0.306	235644	88105	0.984	3.15
3	OAR3_195698523.1	195698523	0.117	111507	77225	0.367	2.03
3	s19236.1	197164608	0.286	72829	182502	-0.919	-2.04
3	OAR3_205366625.1	205366625	0.306	199943	97044	0.723	2.45
3	OAR3_205737877.1	205737877	0.219	192304	77071	0.914	3.58
3	OAR3_207154831.1	207154831	0.327	198589	99298	0.693	2.31
3	OAR3_209804357.1	209804357	0.281	198740	105069	0.637	2.23
3	OAR3_209811440.1	209811440	0.286	192346	105361	0.602	2.13
3	OAR3_214517447.1	214517447	0.444	73864	193866	-0.965	-2.07
3	OAR3_214698761.1	214698761	0.227	72618	173258	-0.87	-2.27
3	OAR3_215619424.1	215619424	0.339	171605	90050	0.645	2.02
3	OAR3_217425006.1	217425006	0.224	156606	80385	0.667	3.02
3	OAR3_229313916.1	229313916	0.148	131830	86141	0.426	2.43
3	s39114.1	232410568	0.135	220709	91089	0.885	4.1
3	s39254.1	233072930	0.316	159882	74205	0.768	2.56
3	s02461.1	234438241	0.383	166403	76862	0.772	2.21
3	s15228.1	234883386	0.059	210192	102077	0.722	3.36
3	s01105.1	235562011	0.355	140250	75949	0.613	2.12
4	OAR4_9646078.1	9646078	0.059	75853	150936	-0.688	-2.07
4	OAR4_12737676.1	12737676	0.247	180051	94270	0.647	2.83
4	OAR4_13308824.1	13308824	0.196	153517	93873	0.492	2.31
4	s58072.1	14498131	0.224	141072	88754	0.463	2.32
4	s75550.1	17530599	0.367	69852	182480	-0.96	-2.04
4	s44325.1	18127669	0.074	201818	123171	0.494	2.42
4	OAR4_18766211.1	18766211	0.186	137376	91514	0.406	2.14
4	OAR4_23560294.1	23560294	0.337	223349	85702	0.958	2.81
4	s60027.1	26341668	0.128	216220	141746	0.422	2.44
4	s49120.1	26564426	0.288	88406	219884	-0.911	-2.02
4	OAR4_26645098.1	26645098	0.125	72358	164597	-0.822	-2.29
4	OAR4_26691515_X.1	26691516	0.339	84273	231681	-1.011	-2.16
4	OAR4_27320940_X.1	27320941	0.352	213899	98187	0.779	2.56
4	OAR4_28505041.1	28505041	0.286	212240	94080	0.814	2.71
4	OAR4_31231875.1	31231875	0.457	201045	86620	0.842	2.01
4	OAR4_31813602.1	31813602	0.39	170984	74285	0.834	2.32
4	OAR4_36491595.1	36491595	0.191	154802	101420	0.423	2.08
4	OAR4_38473241.1	38473241	0.232	164494	105754	0.442	2.06
4	OAR4_39628666.1	39628666	0.138	208879	111494	0.628	3.13
4	OAR4_40240808.1	40240808	0.383	147080	68862	0.759	2.17
4	OAR4_40634758.1	40634758	0.145	168463	105323	0.47	2.6
4	s49867.1	49272805	0.051	177369	108935	0.487	2.46
4	s19550.1	50204776	0.153	211299	105248	0.697	3.32
4	OAR4_50210185.1	50210185	0.153	211299	105248	0.697	3.32
4	OAR4_51625352.1	51625352	0.467	82389	238380	-1.062	-2.28
4	OAR4_52322626.1	52322626	0.191	225844	126751	0.578	2.59
4	OAR4_52362821.1	52362821	0.153	70134	149715	-0.758	-2.1
4	OAR4_52476752.1	52476752	0.054	63062	124973	-0.684	-2.05
4	OAR4_53612338.1	53612338	0.25	207293	94543	0.785	2.91
4	OAR4_53985265_X.1	53985266	0.097	149642	98470	0.418	2.46
4	s46036.1	54128904	0.235	230753	95129	0.886	3.44
4	s33642.1	54146673	0.115	146625	99204	0.391	2.12
4	OAR4_55768294.1	55768294	0.181	184080	110243	0.513	2.52
4	OAR4_60808885.1	60808885	0.378	155205	72365	0.763	2.27
4	OAR4_61199159.1	61199159	0.265	193428	123797	0.446	2.07
4	s29569.1	61613997	0.255	176790	104621	0.525	2.13
4	OAR4_64114100.1	64114100	0.37	161124	83181	0.661	2.05
4	OAR4_66560627.1	66560627	0.298	136780	80150	0.534	2.15
4	OAR4_67747556.1	67747556	0.406	164297	67064	0.896	2.4
4	s49944.1	67877980	0.212	137475	79186	0.552	2.44
4	OAR4_74243219.1	74243219	0.117	219253	96240	0.823	3.7
4	OAR4_74271834.1	74271834	0.12	218212	96677	0.814	3.67
4	OAR4_80027734.1	80027734	0.156	132045	89192	0.392	2.19
4	DU376221_309.1	81218283	0.181	71906	167055	-0.843	-2.26
4	OAR4_87332839.1	87332839	0.115	114199	77018	0.394	2.13
4	s71058.1	87510812	0.349	188242	70061	0.988	2.77
4	OAR4_93453059.1	93453059	0.355	154078	81372	0.638	2.19
4	OAR4_94696444.1	94696444	0.145	188013	117552	0.47	2.6
4	OAR4_94766796.1	94766796	0.209	164054	106543	0.432	2.23
4	OAR4_95135338.1	95135338	0.125	124992	64133	0.667	3.37
4	OAR4_95594403.1	95594403	0.105	111147	78424	0.349	2.16
4	OAR4_96043256.1	96043256	0.054	154227	104582	0.388	2.07
4	OAR4_96389676.1	96389676	0.265	248057	95592	0.954	3.64
4	OAR4_97257304.1	97257304	0.219	195299	128303	0.42	2.02
4	OAR4_116002501.1	116002501	0.344	120712	60184	0.696	2.05
4	OAR4_116317420.1	116317420	0.398	206711	89683	0.835	2.33
4	s56106.1	123881610	0.293	157367	92896	0.527	2.13
5	s75651.1	1144349	0.355	177389	91005	0.667	2.26
5	s32334.1	4395413	0.434	154961	73091	0.751	2.01
5	OAR5_24554304.1	24554304	0.212	149533	75144	0.688	2.87
5	s14532.1	29590930	0.094	55654	117018	-0.743	-2.2
5	OAR5_30277068.1	30277068	0.268	216495	109932	0.678	2.79
5	s50275.1	32172110	0.441	168469	75450	0.803	2.01
5	OAR5_33280833.1	33280833	0.319	119237	66639	0.582	2.06
5	s22477.1	36091045	0.293	129483	72071	0.586	2.3
5	OAR5_49021719.1	49021719	0.219	212943	114325	0.622	2.66
5	s11543.1	49493078	0.184	162884	112700	0.368	2.01
5	s07675.1	52998203	0.245	90471	231938	-0.941	-2.3
5	s20795.1	53077651	0.222	95712	235231	-0.899	-2.38
5	OAR5_53463172.1	53463172	0.212	87932	254218	-1.062	-2.65
5	s00980.1	53756887	0.401	115139	317738	-1.015	-2.08
5	OAR5_53870555.1	53870555	0.204	91731	216840	-0.86	-2.15
5	OAR5_56257273.1	56257273	0.344	239369	86006	1.024	2.86
5	OAR5_59436109.1	59436109	0.168	160596	99036	0.483	2.46
5	OAR5_64684953.1	64684953	0.24	67001	172091	-0.943	-2.25
5	s70532.1	64746795	0.102	66138	138899	-0.742	-2.23
5	s66569.1	67073194	0.439	149033	69782	0.759	2.03
5	OAR5_67182174.1	67182174	0.107	122852	80857	0.418	2.44
5	s28590.1	74936734	0.224	185899	126308	0.386	2.05
5	OAR5_75058007.1	75058007	0.25	209065	89855	0.844	3.09
5	s13408.1	76200320	0.219	126896	80226	0.459	2.14
5	OAR5_76848731.1	76848731	0.235	178174	110658	0.476	2.16
5	OAR5_77873458.1	77873458	0.337	226668	114682	0.681	2.11
5	OAR5_84810046.1	84810046	0.191	217369	112641	0.657	2.85
5	s19891.1	87031976	0.247	120341	298501	-0.908	-2.2
5	OAR5_87050329.1	87050329	0.253	118865	301556	-0.931	-2.21
5	OAR5_87274003.1	87274003	0.074	113529	232582	-0.717	-2.18
5	OAR5_87366264.1	87366264	0.071	116025	231192	-0.689	-2.08
5	OAR5_87470215.1	87470215	0.265	109631	298980	-1.003	-2.42
5	s34861.1	87550068	0.135	105669	234210	-0.796	-2.22
5	s07160.1	87702438	0.441	94230	334895	-1.268	-2.77
5	OAR5_92468889.1	92468889	0.077	140575	68246	0.723	3.29
5	OAR5_94989910.1	94989910	0.199	185166	77133	0.876	3.57
5	OAR5_95053031.1	95053031	0.255	149736	85150	0.564	2.25
5	OAR5_95723349.1	95723349	0.166	155980	98019	0.465	2.39
5	s37962.1	95888059	0.242	161077	93860	0.54	2.49
5	OAR5_99937887.1	99937887	0.092	137412	101210	0.306	2.01
5	OAR5_101363113.1	101363113	0.378	169896	76702	0.795	2.35
5	s74352.1	101484042	0.079	157463	68048	0.839	3.74
5	s15999.1	108153135	0.128	150075	103643	0.37	2.24
5	OAR5_108521583.1	108521583	0.105	109250	79400	0.319	2.04
5	OAR5_109674100.1	109674100	0.194	102650	61730	0.509	2.36
5	OAR5_110548945.1	110548945	0.235	117130	73524	0.466	2.13
5	OAR5_110941370.1	110941370	0.11	145307	94146	0.434	2.5
6	OAR6_6530701.1	6530701	0.311	187252	106290	0.566	2.02
6	OAR6_10358976.1	10358976	0.12	67576	148325	-0.786	-2.2
6	OAR6_10484730.1	10484730	0.171	69783	156223	-0.806	-2.08
6	OAR6_13702985.1	13702985	0.217	109138	67171	0.485	2.23
6	OAR6_14110551.1	14110551	0.14	98354	64567	0.421	2.42
6	OAR6_14482356.1	14482356	0.14	193084	81563	0.862	4.08
6	OAR6_15846520.1	15846520	0.166	221565	101146	0.784	3.53
6	OAR6_16371781.1	16371781	0.39	171192	84590	0.705	2.02
6	OAR6_19708198.1	19708198	0.423	190272	74244	0.941	2.46
6	OAR6_20891871.1	20891871	0.283	164006	79714	0.721	2.46
6	OAR6_21943640.1	21943640	0.107	151716	109891	0.323	2.05
6	s25303.1	22780719	0.107	141539	96813	0.38	2.28
6	OAR6_23426394.1	23426394	0.327	188315	86370	0.779	2.54
6	s30925.1	23634490	0.413	210483	80570	0.96	2.44
6	OAR6_30406285.1	30406285	0.316	153742	79055	0.665	2.28
6	OAR6_32950084.1	32950084	0.324	169729	86700	0.672	2.25
6	OAR6_33210385.1	33210385	0.426	181158	79727	0.821	2.18
6	OAR6_34099005.1	34099005	0.357	165753	91788	0.591	2.06
6	OAR6_42185110.1	42185110	0.372	216446	84642	0.939	2.71
6	OAR6_47929474.1	47929474	0.23	223021	77139	1.062	4.38
6	s02346.1	48495184	0.051	124437	82404	0.412	2.17
6	OAR6_49522794.1	49522794	0.258	180501	70940	0.934	3.35
6	OAR6_53042815.1	53042815	0.189	236099	124122	0.643	2.98
6	s00014.1	54256251	0.138	182696	104987	0.554	2.86
6	OAR6_63152491.1	63152491	0.143	141152	102344	0.321	2.04
6	s57969.1	63210772	0.112	172358	106541	0.481	2.45
6	OAR6_64284257.1	64284257	0.245	142804	84603	0.524	2.43
6	OAR6_71318160.1	71318160	0.273	159158	99385	0.471	2.05
6	s71185.1	71795917	0.166	174087	91168	0.647	3.04
6	OAR6_72182201.1	72182201	0.291	190611	90298	0.747	2.77
6	OAR6_73087918.1	73087918	0.064	73482	154666	-0.744	-2.3
6	OAR6_73653927.1	73653927	0.487	189261	78344	0.882	2.08
6	OAR6_77984215.1	77984215	0.352	173660	72570	0.873	2.81
6	OAR6_83399763.1	83399763	0.316	196767	95947	0.718	2.42
6	OAR6_86757159.1	86757159	0.219	224048	102695	0.78	3.16
6	OAR6_86796404.1	86796404	0.179	197812	105985	0.624	2.71
6	OAR6_87024226.1	87024226	0.186	199313	129093	0.434	2.24
6	OAR6_87360405.1	87360405	0.125	222528	151181	0.387	2.3
6	OAR6_94573632.1	94573632	0.492	191952	72594	0.972	2.12
6	OAR6_95576331.1	95576331	0.357	137864	73008	0.636	2.18
6	OAR6_95646692.1	95646692	0.339	153671	70778	0.775	2.35
6	OAR6_96431721.1	96431721	0.217	188185	88045	0.76	3.09
6	s56648.1	101994384	0.253	167968	80561	0.735	2.76
6	s07014.1	106994963	0.122	163238	97726	0.513	2.78
6	OAR6_107079726.1	107079726	0.224	161535	109681	0.387	2.05
6	OAR6_107348179.1	107348179	0.051	163658	101078	0.482	2.43
6	OAR6_108248854.1	108248854	0.153	171902	110448	0.442	2.37
6	OAR6_108589199.1	108589199	0.301	179305	86731	0.726	2.46
6	OAR6_109808350.1	109808350	0.247	139883	73496	0.644	2.82
6	OAR6_110990117.1	110990117	0.418	193970	82833	0.851	2.19
6	s46629.1	124546686	0.306	207939	96802	0.765	2.56
7	s07880.1	5217916	0.071	115631	75149	0.431	2.18
7	s51030.1	8547634	0.135	56809	126329	-0.799	-2.23
7	OAR7_9243025.1	9243025	0.314	224676	124732	0.588	2.08
7	OAR7_10283947.1	10283947	0.324	166525	88113	0.637	2.16
7	DU321274_257.1	11436673	0.115	128098	64744	0.682	3.18
7	OAR7_11946050.1	11946050	0.48	211490	83699	0.927	2.17
7	OAR7_12141392.1	12141392	0.151	74696	165911	-0.798	-2.25
7	OAR7_12478152.1	12478152	0.207	225460	114432	0.678	3.06
7	s69307.1	13133325	0.38	168028	83356	0.701	2.03
7	OAR7_31441883.1	31441883	0.235	169486	78912	0.764	3.06
7	OAR7_32444174.1	32444174	0.082	80826	165397	-0.716	-2.2
7	s73307.1	36091969	0.416	171347	74512	0.833	2.15
7	s36348.1	39237417	0.084	144400	96737	0.401	2.32
7	s56015.1	39296525	0.209	194074	106922	0.596	2.78
7	OAR7_42290220.1	42290220	0.281	196554	102532	0.651	2.26
7	OAR7_44316463.1	44316463	0.199	141585	87248	0.484	2.28
7	OAR7_44501747.1	44501747	0.288	154403	75037	0.722	2.46
7	s58843.1	50557944	0.163	194322	93934	0.727	3.32
7	OAR7_50865088.1	50865088	0.151	69936	151594	-0.774	-2.16
7	s26745.1	51058740	0.196	72731	164309	-0.815	-2.01
7	OAR7_51748371.1	51748371	0.173	156969	103299	0.418	2.02
7	OAR7_51856800.1	51856800	0.286	160996	92310	0.556	2
7	OAR7_52654982.1	52654982	0.327	161799	83732	0.659	2.22
7	OAR7_57952843.1	57952843	0.161	110838	72899	0.419	2.23
7	OAR7_58004598.1	58004598	0.306	138039	70764	0.668	2.3
7	OAR7_67851469.1	67851469	0.224	155160	91128	0.532	2.55
7	OAR7_71361923.1	71361923	0.398	190486	88879	0.762	2.15
7	OAR7_74253049.1	74253049	0.204	74585	203221	-1.002	-2.63
7	OAR7_79644611.1	79644611	0.344	204088	91113	0.806	2.33
7	OAR7_80225457.1	80225457	0.125	159482	102605	0.441	2.51
7	s65894.1	80320952	0.26	184363	117469	0.451	2.09
7	OAR7_88358437.1	88358437	0.278	147366	80675	0.602	2.45
7	OAR7_88867854.1	88867854	0.276	242169	92314	0.964	3.54
7	s08218.1	89852888	0.454	176215	74052	0.867	2.07
7	OAR7_100334956.1	100334956	0.219	119929	72363	0.505	2.29
8	OAR8_3752643.1	3752643	0.171	167556	100590	0.51	2.33
8	OAR8_5620935.1	5620935	0.459	232559	87871	0.973	2.31
8	s48246.1	5858957	0.097	202447	141966	0.355	2.2
8	DU411204_551.1	15275837	0.265	191668	107108	0.582	2.49
8	OAR8_26915546.1	26915546	0.385	151577	73528	0.723	2.09
8	OAR8_27132801.1	27132801	0.362	142902	73444	0.666	2.06
8	OAR8_32071279_X.1	32071280	0.207	153037	104283	0.384	2.06
8	OAR8_36632358.1	36632358	0.143	109570	72907	0.407	2.36
8	OAR8_37666488.1	37666488	0.288	142665	79033	0.591	2.1
8	OAR8_38146768_X.1	38146769	0.339	173513	89640	0.66	2.06
8	OAR8_44728693.1	44728693	0.138	117226	79392	0.39	2.24
8	OAR8_44749777.1	44749777	0.214	127172	80699	0.455	2.13
8	OAR8_48073506.1	48073506	0.186	209530	87967	0.868	3.77
8	OAR8_49259852.1	49259852	0.24	157405	88925	0.571	2.46
8	OAR8_50571707_X.1	50571708	0.316	145378	82831	0.563	2.01
8	OAR8_57964281.1	57964281	0.153	136213	85674	0.464	2.45
8	OAR8_58682759.1	58682759	0.084	72657	149374	-0.721	-2.21
8	OAR8_58842830.1	58842830	0.176	74728	175634	-0.855	-2.24
8	OAR8_58946065.1	58946065	0.122	65487	159750	-0.892	-2.55
8	OAR8_59038766.1	59038766	0.097	70486	151188	-0.763	-2.28
8	OAR8_59572572.1	59572572	0.393	208364	102202	0.712	2.03
8	OAR8_60196419.1	60196419	0.286	223480	88202	0.93	3.03
8	OAR8_65071831.1	65071831	0.291	252535	153647	0.497	2.04
8	OAR8_65940382.1	65940382	0.237	231263	98148	0.857	3.35
8	OAR8_66806118.1	66806118	0.066	141948	90623	0.449	2.3
8	OAR8_68368727.1	68368727	0.321	93732	240481	-0.942	-2.03
8	s45189.1	68748555	0.255	295806	137974	0.763	2.84
8	OAR8_71418617.1	71418617	0.385	148477	74467	0.69	2.01
8	OAR8_71603726.1	71603726	0.199	143660	88528	0.484	2.28
8	OAR8_73728458.1	73728458	0.355	154504	82973	0.622	2.14
8	s06163.1	74435725	0.23	148688	91258	0.488	2.4
8	OAR8_75526447.1	75526447	0.276	210572	102105	0.724	2.81
8	OAR8_76072242.1	76072242	0.179	141183	81552	0.549	2.46
8	OAR8_82357525_X.1	82357526	0.245	153615	103288	0.397	2.02
8	OAR8_84129027.1	84129027	0.298	205575	98995	0.731	2.72
8	s66395.1	89857736	0.408	158661	75323	0.745	2.04
9	s00904.1	1350584	0.288	250513	93960	0.981	3.17
9	OAR9_2281865.1	2281865	0.418	195424	76124	0.943	2.4
9	OAR9_6755588.1	6755588	0.186	147664	84424	0.559	2.68
9	s26655.1	17051533	0.27	150684	91723	0.496	2.13
9	s27306.1	22878742	0.36	181589	77641	0.85	2.75
9	OAR9_23794000.1	23794000	0.288	168723	79511	0.752	2.54
9	s44678.1	24436990	0.145	70471	153047	-0.776	-2.11
9	OAR9_25101727.1	25101727	0.212	225786	118422	0.645	2.73
9	s16759.1	30431944	0.122	68017	158822	-0.848	-2.39
9	OAR9_30467129.1	30467129	0.263	73161	193526	-0.973	-2.33
9	OAR9_30618238.1	30618238	0.278	73936	197659	-0.983	-2.35
9	s09188.1	31125556	0.454	234869	92670	0.93	2.21
9	OAR9_31348682.1	31348682	0.49	167264	69979	0.871	2.05
9	OAR9_31652619.1	31652619	0.209	175634	106392	0.501	2.46
9	OAR9_31783018.1	31783018	0.283	224980	112164	0.696	2.39
9	OAR9_42468779_X.1	42468780	0.406	156959	72294	0.775	2.11
9	DU425414_134.1	43156355	0.304	160775	77276	0.733	2.47
9	OAR9_44124978.1	44124978	0.375	194480	100154	0.664	2.02
9	s39652.1	44386363	0.27	177976	104357	0.534	2.24
9	OAR9_44704426.1	44704426	0.191	141453	92179	0.428	2.1
9	OAR9_49171050.1	49171050	0.306	196228	107595	0.601	2.12
9	OAR9_57807524.1	57807524	0.413	178594	76930	0.842	2.17
9	OAR9_61212902.1	61212902	0.304	180949	97073	0.623	2.18
9	s23011.1	62139618	0.48	68398	169276	-0.906	-2.03
9	OAR9_64502345.1	64502345	0.13	198642	116005	0.538	2.8
9	OAR9_64769748.1	64769748	0.087	152714	98834	0.435	2.46
9	s51878.1	70960098	0.344	148847	72520	0.719	2.11
9	OAR9_71282873.1	71282873	0.151	163423	85588	0.647	3.14
9	OAR9_71374559.1	71374559	0.069	133808	84838	0.456	2.32
9	s09362.1	83304922	0.281	234348	122474	0.649	2.26
9	OAR9_83911362.1	83911362	0.278	163970	92810	0.569	2.35
9	OAR9_83941099.1	83941099	0.069	149102	81272	0.607	2.91
9	s57595.1	84939559	0.337	166358	82682	0.699	2.15
9	s35021.1	86570355	0.092	145942	94212	0.438	2.53
9	s37804.1	87758961	0.186	190457	124770	0.423	2.2
9	OAR9_98171652.1	98171652	0.115	112582	74173	0.417	2.21
10	OAR10_4118150.1	4118150	0.319	188946	96772	0.669	2.29
10	OAR10_4805583.1	4805583	0.196	169802	78265	0.775	3.24
10	OAR10_5893692.1	5893692	0.092	254385	183139	0.329	2.1
10	OAR10_7049963.1	7049963	0.321	132630	72816	0.6	2.06
10	OAR10_14415170.1	14415170	0.145	72876	160191	-0.788	-2.15
10	OAR10_15475606.1	15475606	0.097	62347	125176	-0.697	-2.01
10	OAR10_16012460.1	16012460	0.332	210934	87934	0.875	2.6
10	OAR10_16526227.1	16526227	0.273	128919	71657	0.587	2.4
10	OAR10_27832232.1	27832232	0.324	212813	96386	0.792	2.57
10	OAR10_27878618.1	27878618	0.339	205678	98208	0.739	2.25
10	OAR10_28483916.1	28483916	0.309	167792	90791	0.614	2.16
10	OAR10_31583158.1	31583158	0.232	166391	72263	0.834	3.28
10	OAR10_33873964.1	33873964	0.202	118843	76241	0.444	2.27
10	OAR10_34110882.1	34110882	0.181	135007	86324	0.447	2.29
10	DU323092_497.1	39815865	0.355	471428	180560	0.96	3.04
10	OAR10_39841998.1	39841998	0.355	471428	180560	0.96	3.04
10	OAR10_39875924.1	39875924	0.339	478609	170994	1.029	2.99
10	OAR10_40027965.1	40027965	0.37	403892	161392	0.917	2.69
10	OAR10_40036146.1	40036146	0.156	404726	170605	0.864	3.94
10	OAR10_40078675.1	40078675	0.181	307001	179417	0.537	2.61
10	OAR10_46397351.1	46397351	0.176	141921	63331	0.807	3.33
10	OAR10_49334175.1	49334175	0.227	160141	87980	0.599	2.78
10	s36179.1	50084718	0.242	127518	80275	0.463	2.24
10	OAR10_50091915.1	50091915	0.24	120632	78258	0.433	2.03
10	OAR10_50354389.1	50354389	0.263	135206	86698	0.444	2.07
10	OAR10_54739951.1	54739951	0.296	165313	93494	0.57	2.25
10	s65169.1	62117911	0.38	165014	77285	0.759	2.17
10	OAR10_62236757.1	62236757	0.355	208691	75864	1.012	3.18
10	OAR10_71271863.1	71271863	0.181	169590	110399	0.429	2.23
10	s75748.1	85370174	0.199	161830	92555	0.559	2.53
10	OAR10_87933952.1	87933952	0.056	118229	76030	0.442	2.28
10	OAR10_88168947.1	88168947	0.293	201939	111733	0.592	2.32
10	s13304.1	89278588	0.362	146271	76085	0.654	2.03
10	OAR10_90921895.1	90921895	0.212	129561	78157	0.505	2.29
10	OAR10_91128145.1	91128145	0.224	153264	103736	0.39	2.06
10	s53116.1	91809611	0.334	157917	82874	0.645	2.02
11	s30798.1	7412947	0.296	180978	84834	0.758	2.8
11	OAR11_13174481.1	13174481	0.357	165459	78295	0.748	2.48
11	OAR11_22627678.1	22627678	0.115	62429	136477	-0.782	-2.18
11	OAR11_36045417.1	36045417	0.253	188427	110753	0.531	2.15
11	OAR11_39358742.1	39358742	0.27	156527	77549	0.702	2.75
11	OAR11_49989415.1	49989415	0.151	121297	80109	0.415	2.27
11	OAR11_50038566.1	50038566	0.304	153820	76297	0.701	2.39
11	s24134.1	50873138	0.388	224560	97086	0.839	2.37
11	OAR11_51153763.1	51153763	0.059	132499	90785	0.378	2.03
11	OAR11_51499680.1	51499680	0.122	156362	102227	0.425	2.45
11	OAR11_57956809.1	57956809	0.418	154335	64918	0.866	2.23
11	s72672.1	58376640	0.278	183754	63264	1.066	3.85
11	OAR11_63722279.1	63722279	0.194	156138	84435	0.615	2.71
12	s15785.1	3356189	0.321	169515	88684	0.648	2.19
12	OAR12_10816504.1	10816504	0.332	186126	84732	0.787	2.37
12	OAR12_11773176.1	11773176	0.273	112536	69546	0.481	2.08
12	OAR12_12455316.1	12455316	0.066	155171	100602	0.433	2.24
12	s46319.1	12551638	0.367	205541	95101	0.771	2.33
12	OAR12_27981172.1	27981172	0.26	154827	86774	0.579	2.48
12	OAR12_28453815.1	28453815	0.237	134780	82817	0.487	2.2
12	OAR12_28755835.1	28755835	0.158	92530	63243	0.381	2.14
12	OAR12_28864051.1	28864051	0.212	122109	65083	0.629	2.68
12	OAR12_30823763.1	30823763	0.194	127806	84367	0.415	2.05
12	s57817.1	31188169	0.311	155116	87420	0.573	2.04
12	s56742.1	31365152	0.235	172945	91286	0.639	2.67
12	OAR12_31926585.1	31926585	0.128	109388	76117	0.363	2.21
12	OAR12_32617508.1	32617508	0.196	181324	112974	0.473	2.24
12	OAR12_33459448.1	33459448	0.161	102181	70472	0.372	2.06
12	OAR12_34551131.1	34551131	0.423	189215	80726	0.852	2.25
12	OAR12_34718584.1	34718584	0.416	171044	71293	0.875	2.25
12	OAR12_38417695.1	38417695	0.23	157715	98624	0.469	2.34
12	OAR12_38487880.1	38487880	0.245	156690	89678	0.558	2.55
12	s26853.1	49367551	0.324	211784	88503	0.873	2.78
12	s17171.1	49725996	0.059	174513	115541	0.412	2.17
12	s70226.1	50442769	0.079	158694	95742	0.505	2.47
12	OAR12_51183574.1	51183574	0.059	140794	90467	0.442	2.28
12	s70749.1	65075084	0.357	184935	92281	0.695	2.34
12	OAR12_65681430.1	65681430	0.408	190515	87697	0.776	2.11
12	OAR12_67663336.1	67663336	0.219	153704	90478	0.53	2.37
12	OAR12_71105535.1	71105535	0.168	90104	197316	-0.784	-2.05
12	OAR12_71158704.1	71158704	0.173	81422	198054	-0.889	-2.36
12	OAR12_71384909.1	71384909	0.224	96263	217249	-0.814	-2.08
12	OAR12_71762597.1	71762597	0.079	75652	150619	-0.689	-2.07
12	OAR12_72131256.1	72131256	0.253	234396	101703	0.835	3.06
12	OAR12_73791139.1	73791139	0.342	198182	95774	0.727	2.13
12	s00705.1	74822196	0.14	127382	87523	0.375	2.24
12	OAR12_74837822.1	74837822	0.148	169461	81105	0.737	3.61
12	OAR12_76180531.1	76180531	0.339	171803	77785	0.792	2.39
12	s06385.1	78392254	0.097	99923	71231	0.338	2.14
12	s20147.1	79161095	0.36	145970	72100	0.705	2.36
12	OAR12_80410980.1	80410980	0.217	221890	133051	0.511	2.31
12	s53164.1	80909147	0.265	204575	123292	0.506	2.26
12	s01191.1	81682626	0.39	162475	77177	0.744	2.11
13	s72109.1	1604096	0.321	157879	85766	0.61	2.09
13	s50299.1	2067489	0.298	151477	83723	0.593	2.32
13	OAR13_5345294.1	5345294	0.176	79778	178448	-0.805	-2.07
13	OAR13_5490580.1	5490580	0.135	75678	168580	-0.801	-2.24
13	OAR13_5525898.1	5525898	0.115	73988	161146	-0.778	-2.17
13	s22084.1	5783509	0.237	69532	176448	-0.931	-2.21
13	s47940.1	6090629	0.207	199897	104995	0.644	2.95
13	s23760.1	13343880	0.327	124415	64130	0.663	2.23
13	s36903.1	13738662	0.209	158927	92260	0.544	2.61
13	OAR13_15396777.1	15396777	0.426	141100	59750	0.859	2.27
13	s58543.1	16609483	0.112	173467	85877	0.703	3.26
13	OAR13_21219966.1	21219966	0.309	201944	105891	0.646	2.24
13	OAR13_23377428.1	23377428	0.403	170010	70385	0.882	2.36
13	OAR13_26931706.1	26931706	0.219	208831	95472	0.783	3.17
13	OAR13_33660454.1	33660454	0.143	76077	164454	-0.771	-2.09
13	OAR13_33835390.1	33835390	0.156	68614	158817	-0.839	-2.4
13	OAR13_38906100.1	38906100	0.166	151325	80339	0.633	2.99
13	s32471.1	41623612	0.184	138148	91221	0.415	2.18
13	OAR13_60423450.1	60423450	0.133	66133	140596	-0.754	-2.06
13	s47781.1	60803106	0.153	202978	142328	0.355	2.05
13	OAR13_60821868.1	60821868	0.153	202978	142328	0.355	2.05
13	OAR13_61547978.1	61547978	0.273	216008	108375	0.69	2.71
13	s18634.1	70478315	0.263	214040	118125	0.594	2.53
13	OAR13_71091738.1	71091738	0.255	148468	83366	0.577	2.29
13	OAR13_73231241.1	73231241	0.232	265660	126045	0.746	3
13	OAR13_73647148.1	73647148	0.301	222532	122075	0.6	2.12
14	OAR14_4313360.1	4313360	0.24	186946	76581	0.892	3.46
14	s50606.1	4801110	0.263	220089	117551	0.627	2.63
14	OAR14_20431068.1	20431068	0.293	209553	91947	0.824	3
14	OAR14_20746838.1	20746838	0.301	189154	99968	0.638	2.22
14	OAR14_22212176.1	22212176	0.235	190098	85651	0.797	3.16
14	OAR14_27110046.1	27110046	0.411	162846	64095	0.932	2.38
14	OAR14_32341306.1	32341306	0.069	131689	86526	0.42	2.19
14	OAR14_33605988.1	33605988	0.332	156501	81483	0.653	2.04
14	OAR14_34444791.1	34444791	0.378	179416	89303	0.698	2.1
14	s34128.1	37906544	0.224	114538	77861	0.386	2.05
14	OAR14_38144388.1	38144388	0.059	107115	71557	0.403	2.13
14	OAR14_43209843.1	43209843	0.268	127444	77397	0.499	2.23
15	OAR15_4275724.1	4275724	0.156	84567	177203	-0.74	-2.03
15	OAR15_4907710.1	4907710	0.255	173740	100686	0.546	2.19
15	OAR15_15651199.1	15651199	0.173	71716	157558	-0.787	-2.01
15	OAR15_21252561.1	21252561	0.143	157158	92830	0.526	2.81
15	s52178.1	23175045	0.258	122043	63254	0.657	2.53
15	OAR15_24068273.1	24068273	0.273	126728	76143	0.509	2.17
15	s54837.1	25170260	0.171	136081	78983	0.544	2.45
15	OAR15_25713647.1	25713647	0.316	170045	95959	0.572	2.03
15	s47980.1	28454971	0.357	174701	94923	0.61	2.11
15	OAR15_31925125.1	31925125	0.184	159773	110122	0.372	2.02
15	OAR15_33743074.1	33743074	0.235	181760	114232	0.464	2.13
15	DU522140_165.1	36237468	0.298	171099	100743	0.53	2.14
15	OAR15_37675957.1	37675957	0.398	175827	76938	0.827	2.31
15	s09210.1	42969245	0.064	58784	123537	-0.743	-2.29
15	s71520.1	43013660	0.092	59338	131335	-0.794	-2.4
15	OAR15_54903984.1	54903984	0.153	107745	71467	0.411	2.26
15	s56913.1	60091496	0.184	210898	117100	0.588	2.79
15	OAR15_61101488.1	61101488	0.286	161506	71601	0.813	2.71
15	OAR15_61453696.1	61453696	0.311	161958	79115	0.716	2.42
15	OAR15_62680174.1	62680174	0.089	117156	67016	0.559	2.96
15	s24129.1	64375758	0.263	115862	70883	0.491	2.21
15	OAR15_65139057.1	65139057	0.281	148298	62378	0.866	2.85
15	OAR15_68114522.1	68114522	0.36	126946	67346	0.634	2.18
15	s30476.1	68456054	0.276	150763	75910	0.686	2.7
15	OAR15_79519197.1	79519197	0.304	157234	75426	0.735	2.48
16	OAR16_13009836.1	13009836	0.429	224808	103492	0.776	2.07
16	s75130.1	18952841	0.398	187569	91067	0.723	2.06
16	s43800.1	21495123	0.472	73242	188143	-0.943	-2.12
16	s30645.1	22250332	0.37	184613	74974	0.901	2.65
16	OAR16_23018623.1	23018623	0.329	172135	87285	0.679	2.27
16	OAR16_28965282.1	28965282	0.11	234621	94877	0.905	4.4
16	OAR16_29750255.1	29750255	0.393	178756	86195	0.729	2.08
16	OAR16_30230297.1	30230297	0.27	167509	88140	0.642	2.57
16	OAR16_30531047_X.1	30531048	0.069	121709	77057	0.457	2.33
16	s21323.1	39475850	0.214	183960	105554	0.555	2.45
16	OAR16_40405495.1	40405495	0.26	184996	116946	0.459	2.11
16	s06837.1	43520411	0.191	235837	108015	0.781	3.26
16	OAR16_44680056.1	44680056	0.158	168893	116985	0.367	2.09
16	OAR16_44812720.1	44812720	0.079	163312	108655	0.407	2.09
16	s59948.1	45349915	0.102	228230	106249	0.765	3.83
16	s58708.1	50730450	0.372	171188	83661	0.716	2.15
16	OAR16_58290641.1	58290641	0.357	186474	91470	0.712	2.38
16	OAR16_62007323.1	62007323	0.235	145893	92952	0.451	2.08
16	s48835.1	68441930	0.171	130685	78012	0.516	2.35
16	OAR16_68959159.1	68959159	0.227	145587	89408	0.488	2.4
16	OAR16_71364480.1	71364480	0.398	180606	73398	0.9	2.48
16	OAR16_75733335.1	75733335	0.097	134054	88865	0.411	2.43
17	s69644.1	9789669	0.398	181886	82462	0.791	2.22
17	OAR17_9821235.1	9821235	0.416	207150	92263	0.809	2.09
17	OAR17_10454728.1	10454728	0.222	77605	177056	-0.825	-2.12
17	OAR17_16731937.1	16731937	0.143	208511	93908	0.798	3.84
17	OAR17_17634863.1	17634863	0.163	63182	195470	-1.129	-3.28
17	OAR17_17640962.1	17640962	0.089	87339	176645	-0.704	-2.15
17	OAR17_17773269.1	17773269	0.084	81069	181529	-0.806	-2.56
17	OAR17_17861513.1	17861513	0.166	84410	212191	-0.922	-2.54
17	OAR17_17886973.1	17886973	0.161	85517	208882	-0.893	-2.44
17	OAR17_17956457.1	17956457	0.181	76622	215792	-1.035	-2.94
17	OAR17_17988167.1	17988167	0.189	78853	216416	-1.01	-2.85
17	s40587.1	18282352	0.179	77524	182437	-0.856	-2.25
17	OAR17_18639446.1	18639446	0.092	63778	129266	-0.706	-2.05
17	OAR17_31362681.1	31362681	0.242	142341	70792	0.698	3
17	OAR17_31839950.1	31839950	0.362	247422	128226	0.657	2.04
17	OAR17_32505042_X.1	32505043	0.375	191151	96586	0.683	2.07
17	OAR17_33260430.1	33260430	0.39	188156	85275	0.791	2.22
17	s48294.1	34062331	0.268	145029	82393	0.565	2.44
17	OAR17_39101959.1	39101959	0.122	185783	101460	0.605	3.13
17	s60211.1	42581276	0.202	189865	98240	0.659	3
17	s71045.1	52934928	0.383	203979	102030	0.693	2.01
17	OAR17_53027436.1	53027436	0.071	178961	100947	0.573	2.72
17	OAR17_53266879.1	53266879	0.222	201647	100805	0.693	3.11
17	s18049.1	55299727	0.138	173262	123005	0.343	2.06
17	DU238222_352.1	56247113	0.054	190431	87361	0.779	3.58
17	s54425.1	71041507	0.372	170311	86291	0.68	2.06
18	OAR18_6167003.1	6167003	0.069	133354	81128	0.497	2.48
18	OAR18_9257846.1	9257846	0.133	149131	73633	0.706	3.43
18	OAR18_9906343.1	9906343	0.061	174804	95159	0.608	2.91
18	OAR18_10151052_X.1	10151053	0.286	192863	105860	0.6	2.12
18	OAR18_11391615.1	11391615	0.298	182543	99614	0.606	2.36
18	OAR18_12687370.1	12687370	0.217	167800	95227	0.567	2.48
18	s16149.1	12778899	0.089	129445	80773	0.472	2.61
18	OAR18_12936929.1	12936929	0.102	104744	74094	0.346	2.15
18	s41631.1	13271732	0.097	120868	67250	0.586	3.13
18	OAR18_14654962.1	14654962	0.477	199374	83875	0.866	2.03
18	s69489.1	15619389	0.14	167521	119363	0.339	2.11
18	OAR18_15803317.1	15803317	0.23	186297	126743	0.385	2.05
18	s43018.1	20798257	0.344	198076	90487	0.783	2.27
18	s00699.1	21356465	0.161	155313	108209	0.361	2.02
18	s11494.1	21660205	0.094	148061	81467	0.597	3.17
18	OAR18_42774440.1	42774440	0.464	217921	94349	0.837	2.05
18	s33868.1	50035284	0.293	170855	87778	0.666	2.54
18	OAR18_50075938.1	50075938	0.176	150699	85422	0.568	2.52
18	OAR18_50285704.1	50285704	0.26	150554	86663	0.552	2.4
18	OAR18_51135858.1	51135858	0.293	159021	82211	0.66	2.52
18	OAR18_51871756.1	51871756	0.145	150456	86773	0.55	2.91
18	OAR18_59519283.1	59519283	0.204	138142	82756	0.512	2.5
18	s55472.1	63990427	0.393	196534	94323	0.734	2.09
18	DU345394_399.1	64903819	0.337	183915	96891	0.641	2.01
18	s30337.1	66945787	0.263	138619	63563	0.78	3.11
18	s67851.1	68037079	0.253	198591	108066	0.609	2.38
18	s41653.1	68632376	0.329	161947	90313	0.584	2.02
18	s02274.1	68714507	0.27	158573	82877	0.649	2.59
19	s01256.1	6497929	0.25	129045	79610	0.483	2.01
19	OAR19_12917707.1	12917707	0.214	70106	168162	-0.875	-2.06
19	s17456.1	13006214	0.163	69301	150664	-0.777	-2.03
19	OAR19_13782920.1	13782920	0.115	116099	78195	0.395	2.13
19	OAR19_15621948.1	15621948	0.288	210155	97356	0.769	2.59
19	OAR19_15651796.1	15651796	0.263	231925	93675	0.907	3.5
19	OAR19_15953773.1	15953773	0.069	153015	100497	0.42	2.19
19	OAR19_16594474.1	16594474	0.362	227103	111538	0.711	2.18
19	s45957.1	17108999	0.071	87487	186687	-0.758	-2.34
19	OAR19_17264061.1	17264061	0.112	88784	194312	-0.783	-2.19
19	DU519086_548.1	18041196	0.296	136094	76502	0.576	2.27
19	OAR19_19414770.1	19414770	0.212	175339	108086	0.484	2.22
19	OAR19_25259444.1	25259444	0.355	171813	95441	0.588	2.05
19	OAR19_25513179.1	25513179	0.298	159180	82098	0.662	2.52
19	OAR19_25636098.1	25636098	0.316	138437	77594	0.579	2.05
19	OAR19_26487660.1	26487660	0.214	163058	72149	0.815	3.27
19	s00124.1	27522886	0.38	158970	73359	0.773	2.21
19	OAR19_33417302.1	33417302	0.258	216852	101086	0.763	2.84
19	OAR19_33968342.1	33968342	0.288	158819	72261	0.787	2.64
19	OAR19_35350920.1	35350920	0.166	272779	115103	0.863	3.81
19	OAR19_35971670.1	35971670	0.094	210599	130569	0.478	2.7
19	s69431.1	36368426	0.054	198540	105471	0.633	3.01
19	OAR19_41109480.1	41109480	0.283	128377	66939	0.651	2.26
19	s61674.1	48805491	0.186	170331	106519	0.469	2.37
19	OAR19_48982003_X.1	48982003	0.207	155743	102189	0.421	2.19
19	s49749.1	57195872	0.115	58378	133359	-0.826	-2.34
19	DU411432_523.1	60468232	0.247	167415	84969	0.678	2.93
20	OAR20_3795317.1	3795317	0.079	119169	63318	0.632	2.95
20	OAR20_4063323.1	4063323	0.411	106904	43466	0.9	2.3
20	s45271.1	11576191	0.439	172947	67523	0.941	2.44
20	OAR20_22851804.1	22851804	0.133	139111	68476	0.709	3.44
20	OAR20_25096640.1	25096640	0.311	144574	81538	0.573	2.03
20	OAR20_32113573.1	32113573	0.296	165289	98042	0.522	2.12
20	OAR20_40282806.1	40282806	0.337	148525	75679	0.674	2.09
20	OAR20_40901646.1	40901646	0.324	191556	90621	0.748	2.46
20	OAR20_42575744.1	42575744	0.395	184325	87796	0.742	2.1
20	OAR20_44353209.1	44353209	0.153	163021	90223	0.592	2.93
20	OAR20_45164597.1	45164597	0.293	133400	78965	0.524	2.12
20	OAR20_49840203.1	49840203	0.133	124532	82717	0.409	2.31
20	OAR20_49931290.1	49931290	0.247	117333	77984	0.409	2.06
21	OAR21_9229375.1	9229375	0.168	70214	156536	-0.802	-2.11
21	s42617.1	9917851	0.378	169765	81372	0.735	2.2
21	OAR21_23906179.1	23906179	0.347	157134	79149	0.686	2.03
21	OAR21_27989648.1	27989648	0.054	105130	69226	0.418	2.19
21	s35302.1	28100794	0.079	116164	75565	0.43	2.18
21	s44540.1	32928232	0.497	200498	75098	0.982	2.15
21	OAR21_33508322.1	33508322	0.082	67346	141064	-0.739	-2.29
21	OAR21_33943919.1	33943919	0.38	192989	89135	0.772	2.21
21	s29487.1	34556847	0.186	200162	107251	0.624	2.91
21	s35536.1	37109488	0.204	131486	82849	0.462	2.33
22	OAR22_7964615.1	7964615	0.082	191033	116192	0.497	2.71
22	OAR22_12892429.1	12892429	0.281	155858	73770	0.748	2.53
22	s12512.1	22296167	0.115	77615	164252	-0.75	-2.06
22	s24317.1	22330264	0.168	78277	180895	-0.838	-2.24
22	OAR22_22410821.1	22410821	0.102	79949	165397	-0.727	-2.17
22	s30093.1	22489311	0.069	70666	149833	-0.752	-2.32
22	s65419.1	24946188	0.296	205547	94668	0.775	2.85
22	s03641.1	27415479	0.268	163954	84163	0.667	2.76
22	OAR22_28251375.1	28251375	0.286	183532	88485	0.73	2.48
22	OAR22_28593912.1	28593912	0.39	191895	86745	0.794	2.23
22	OAR22_28965871.1	28965871	0.245	185288	99236	0.624	2.76
22	OAR22_29530029.1	29530029	0.237	216618	106757	0.708	2.88
22	OAR22_30850267.1	30850267	0.23	199657	98287	0.709	3.16
22	OAR22_34323192.1	34323192	0.242	154739	77902	0.686	2.96
22	OAR22_39034703.1	39034703	0.291	138138	78856	0.561	2.23
22	OAR22_41255126.1	41255126	0.27	137009	84603	0.482	2.08
22	s51314.1	47937546	0.434	172903	74705	0.839	2.21
22	s31371.1	51854340	0.168	146675	79450	0.613	2.92
23	s57129.1	8701100	0.151	127627	72488	0.566	2.83
23	OARX_10802557.1	10802557	0.145	93261	66021	0.345	2.13
23	OARX_11393124.1	11393124	0.209	169565	81695	0.73	3.24
23	OAR23_13356799.1	13356799	0.367	161941	72419	0.805	2.41
23	OAR23_13796479.1	13796479	0.288	161169	83561	0.657	2.28
23	s36628.1	13857827	0.071	104973	67185	0.446	2.24
23	s28390.1	20835748	0.344	159298	65995	0.881	2.51
23	s14714.1	21249314	0.176	147924	80127	0.613	2.68
23	OAR23_23420034.1	23420034	0.209	113194	73951	0.426	2.21
23	OAR23_23986113.1	23986113	0.268	128146	72226	0.573	2.47
23	OARX_27593383_X.1	27593384	0.145	120036	76723	0.448	2.52
23	OARX_28862933.1	28862933	0.099	97351	66373	0.383	2.32
23	s75085.1	39846155	0.145	196322	85544	0.831	3.97
23	OAR23_41073934.1	41073934	0.293	149541	74717	0.694	2.62
23	OAR23_42662066.1	42662066	0.161	129686	80745	0.474	2.42
23	OARX_45554550.1	45554550	0.153	152475	91999	0.505	2.61
23	OARX_46551013.1	46551013	0.176	173524	67396	0.946	3.79
23	s03405.1	51560063	0.263	161281	80405	0.696	2.85
23	OARX_53703822.1	53703822	0.148	83198	57189	0.375	2.24
23	s44088.1	53985306	0.214	113834	65488	0.553	2.44
23	OARX_59578440.1	59578440	0.342	159019	73171	0.776	2.25
23	OAR23_59921683.1	59921683	0.143	106221	69217	0.428	2.44
23	OAR23_60124720.1	60124720	0.26	113128	69966	0.481	2.18
23	s72987.1	64690745	0.258	156202	96084	0.486	2.02
23	OARX_119727383.1	119727383	0.199	142271	78439	0.595	2.65
23	OARX_120426901.1	120426901	0.156	150427	88632	0.529	2.7
23	OARX_120478341.1	120478341	0.143	128335	87875	0.379	2.26
23	OARX_120573426.1	120573426	0.087	129749	80426	0.478	2.64
23	OARX_120658270.1	120658270	0.209	146104	92849	0.453	2.3
23	OARX_124978161.1	124978161	0.245	73985	193923	-0.964	-2.38
24	OAR24_21000041.1	21000041	0.117	170156	100147	0.53	2.63
24	OAR24_21006003.1	21006003	0.117	170156	100147	0.53	2.63
24	s19141.1	21523019	0.199	195374	101434	0.656	2.85
25	s25195.1	7203123	0.12	65413	137082	-0.74	-2.03
25	s30707.1	15326949	0.265	232290	118039	0.677	2.79
25	s09059.1	15444371	0.446	201754	90091	0.806	2.01
25	OAR25_17735941.1	17735941	0.196	157935	90564	0.556	2.52
25	OAR25_17782473.1	17782473	0.089	155241	89523	0.55	2.93
25	OAR25_17973845.1	17973845	0.204	203113	132982	0.424	2.2
25	OAR25_17997283.1	17997283	0.207	201297	133631	0.41	2.15
25	OAR25_18057658.1	18057658	0.209	200301	134027	0.402	2.12
25	OAR25_24417266.1	24417266	0.449	181567	72622	0.916	2.27
25	s52354.1	29228679	0.24	152551	76384	0.692	2.83
25	OAR25_29488935.1	29488935	0.296	147335	82531	0.58	2.28
25	s63729.1	32824421	0.472	180048	75994	0.863	2.02
25	s15705.1	35390806	0.365	237191	113320	0.739	2.24
25	OAR25_37461816.1	37461816	0.122	163001	103594	0.453	2.55
25	OAR25_39101855_X.1	39101856	0.176	69361	168070	-0.885	-2.34
25	OAR25_39175129.1	39175129	0.102	71192	154156	-0.773	-2.35
25	OAR25_42642445_X.1	42642446	0.365	150157	76925	0.669	2.07
25	s16706.1	42969244	0.411	155539	71437	0.778	2.02
25	s16017.1	43267647	0.27	139517	77210	0.592	2.41
26	DU186191_327.1	4902133	0.245	118876	79685	0.4	2.03
26	OAR26_5370625.1	5370625	0.25	157065	90926	0.547	2.2
26	OAR26_9742089.1	9742089	0.301	178832	101204	0.569	2.03
26	s06799.1	13059120	0.196	150269	86822	0.549	2.49
26	s66089.1	16074755	0.288	234135	116172	0.701	2.4
26	OAR26_17159150.1	17159150	0.429	199851	86424	0.838	2.22
26	OAR26_17963171.1	17963171	0.082	75832	158959	-0.74	-2.29
26	DU463502_460.1	27152325	0.13	238789	103542	0.836	3.92
26	OAR26_28385232.1	28385232	0.296	161457	95894	0.521	2.11
26	OAR26_30002414.1	30002414	0.378	63922	162538	-0.933	-2.01
26	s62504.1	34245993	0.293	174296	105198	0.505	2.06
26	OAR26_35704585.1	35704585	0.171	181567	93032	0.669	2.86
26	s41467.1	41061827	0.342	50419	133453	-0.973	-2.05
26	OAR26_42567418.1	42567418	0.059	57589	115057	-0.692	-2.08
26	s02584.1	46615889	0.227	252089	115211	0.783	3.42
26	s74682.1	47416239	0.204	64174	148627	-0.84	-2.08
26	s61389.1	47889058	0.462	70130	193307	-1.014	-2.17
26	OAR26_48248025.1	48248025	0.122	211280	109572	0.657	3.33

## Sheet: Table S2
Supplementary Table S2. List of 1633 SNPs identified as being under selection using the XP-EHH statistics (standardized XP-EHH value higher than |2|) by ovine chromosome (OAR) and position of the SNP within chromosome (in bp; Pos). The frequency of the allele and its associated Integrated Haplotype Homozygosity value for both the studied (FreqA and IHHA, respectively) and the reference population…
							XP-EHH value
OAR	SNP	Pos	FreqA	IHHA	FreqB	IHHB	Raw	Standardized
1	s22577.1	1224602	0.367	43837	0.208	73296	-0.514	-2.07
1	s48510.1	1283870	0.454	42544	0.875	79074	-0.62	-2.46
1	OAR1_1762874.1	1762874	0.427	65391	0.917	108593	-0.507	-2.04
1	OAR1_3934952.1	3934952	0.258	82920	0.5	43241	0.651	2.29
1	OAR1_4068504.1	4068504	0.185	91769	0.5	43015	0.758	2.69
1	s40352.1	4104750	0.103	97967	0.292	46843	0.738	2.61
1	s65509.1	4175745	0.318	72061	0.542	40223	0.583	2.03
1	s15090.1	4239142	0.087	84984	0.292	46447	0.604	2.11
1	s10625.1	9525145	0.302	78140	0	129926	-0.508	-2.05
1	s62446.1	11243417	0.22	140626	0.458	78537	0.583	2.03
1	s68301.1	11275844	0.087	160061	0.25	86072	0.62	2.17
1	s62112.1	11327282	0.019	162548	0.208	81594	0.689	2.43
1	s36441.1	11378250	0.212	146819	0.458	82325	0.579	2.02
1	OAR1_14414267.1	14414267	0.522	43910	0.083	72717	-0.504	-2.03
1	OAR1_14544239.1	14544239	0.413	40254	0.25	67210	-0.513	-2.06
1	s46756.1	16471993	0.065	145533	0.375	79428	0.606	2.12
1	s47050.1	29182468	0.432	50556	0.083	84540	-0.514	-2.07
1	s24782.1	30064236	0.079	194160	0.125	100318	0.66	2.32
1	s25724.1	30107379	0.177	188698	0.458	82199	0.831	2.96
1	OAR1_30154789.1	30154789	0.024	222067	0.083	101713	0.781	2.77
1	OAR1_30207692.1	30207692	0.046	219777	0.458	78652	1.028	3.7
1	s36900.1	30234779	0.079	215565	0.375	85388	0.926	3.32
1	OAR1_30241364.1	30241364	0.016	223997	0	102751	0.779	2.77
1	OAR1_30320883.1	30320883	0.079	218360	0.417	89361	0.893	3.2
1	s34112.1	30345758	0.103	212160	0.417	89361	0.865	3.09
1	OAR1_30388117.1	30388117	0.046	216951	0.208	95209	0.824	2.93
1	OAR1_30397578.1	30397578	0.198	182955	0.292	93190	0.675	2.38
1	s23738.1	32771910	0.239	86397	0.458	46667	0.616	2.16
1	s12059.1	32806025	0.111	94845	0.375	47355	0.695	2.45
1	s54055.1	32826785	0.266	82320	0.375	46341	0.575	2
1	OAR1_37143987.1	37143987	0.28	49675	0.167	81897	-0.5	-2.02
1	OAR1_40030112.1	40030112	0.429	58242	0.167	101209	-0.553	-2.21
1	OAR1_40061890.1	40061890	0.432	52789	0.375	97539	-0.614	-2.44
1	OAR1_40088131.1	40088131	0.348	57930	0.208	102775	-0.573	-2.29
1	OAR1_42478835.1	42478835	0.179	62734	0.417	32961	0.644	2.26
1	OAR1_46854842.1	46854842	0.274	58281	0.125	95828	-0.497	-2.01
1	OAR1_59316114.1	59316114	0.288	97518	0.5	53075	0.608	2.13
1	OAR1_59516036.1	59516036	0.098	98823	0.458	45867	0.768	2.72
1	OAR1_73599185.1	73599185	0.106	141228	0.25	72224	0.671	2.36
1	OAR1_73673800.1	73673800	0.155	150138	0.625	79172	0.64	2.25
1	OAR1_73739699.1	73739699	0.185	144656	0.583	65285	0.796	2.83
1	OAR1_73783528.1	73783528	0.207	140862	0.708	73763	0.647	2.27
1	OAR1_73804032.1	73804032	0.079	152965	0.375	62611	0.893	3.19
1	OAR1_73900697.1	73900697	0.171	127845	0.25	63419	0.701	2.48
1	OAR1_73950077.1	73950077	0.158	115921	0.292	64812	0.581	2.03
1	s05498.1	74698979	0.223	84658	0.375	47532	0.577	2.01
1	s72471.1	74762610	0.117	97942	0.5	46663	0.741	2.63
1	s03807.1	74853565	0.139	97984	0.417	48370	0.706	2.49
1	s62725.1	74895655	0.087	100582	0.25	52911	0.642	2.26
1	OAR1_79060603.1	79060603	0.476	56700	0.75	96081	-0.527	-2.12
1	OAR1_79142933.1	79142933	0.448	56407	0.125	105223	-0.623	-2.48
1	OAR1_79209789.1	79209789	0.394	60284	0.833	105952	-0.564	-2.26
1	OAR1_79249196.1	79249196	0.467	61597	0.833	108415	-0.565	-2.26
1	OAR1_80279268.1	80279268	0.41	75081	0.75	130672	-0.554	-2.22
1	OAR1_80338579.1	80338579	0.383	59580	0.833	125172	-0.742	-2.92
1	OAR1_80368366.1	80368366	0.207	66728	0.167	135270	-0.707	-2.79
1	OAR1_80408527.1	80408527	0.399	47961	0.667	80408	-0.517	-2.08
1	OAR1_89023780.1	89023780	0.255	62639	0.375	35145	0.578	2.02
1	OAR1_89059507.1	89059507	0.255	71311	0.458	37550	0.641	2.25
1	OAR1_89084239.1	89084239	0.13	81545	0.542	37992	0.764	2.71
1	OAR1_107415569.1	107415569	0.057	157036	0.333	76923	0.714	2.52
1	s41776.1	107430477	0.082	153300	0.5	69801	0.787	2.8
1	OAR1_110741899.1	110741899	0.014	285088	0.292	158166	0.589	2.06
1	s75426.1	110861570	0.043	279028	0.375	136929	0.712	2.52
1	s60612.1	110920393	0.163	241472	0.25	122079	0.682	2.4
1	s37342.1	110963648	0.008	259649	0.292	112598	0.836	2.98
1	OAR1_110989185.1	110989185	0.098	240656	0.167	122674	0.674	2.37
1	s08615.1	111083578	0.027	248530	0.042	127851	0.665	2.34
1	250506CS3900414400001_1178.1	111100644	0.212	203809	0.292	113819	0.583	2.03
1	s37012.1	111275789	0.016	209931	0.292	102889	0.713	2.52
1	OAR1_117214017.1	117214017	0.304	55615	0	92559	-0.509	-2.05
1	OAR1_123594195.1	123594195	0.356	50126	0	88720	-0.571	-2.28
1	OAR1_124203566.1	124203566	0.293	68248	0.833	113678	-0.51	-2.05
1	s06679.1	124296584	0.424	70098	0.042	125057	-0.579	-2.31
1	OAR1_137481062.1	137481062	0.228	76876	0	144609	-0.632	-2.51
1	OAR1_137524319.1	137524319	0.253	80824	0.875	133721	-0.503	-2.03
1	OAR1_137629618.1	137629618	0.296	83163	0.875	150062	-0.59	-2.35
1	OAR1_137785444.1	137785444	0.378	71799	0.333	124099	-0.547	-2.19
1	OAR1_137791545.1	137791545	0.432	77559	0.125	128380	-0.504	-2.03
1	OAR1_138627292.1	138627292	0.147	64061	0.583	32834	0.668	2.35
1	OAR1_150729102.1	150729102	0.462	73370	0.167	134393	-0.605	-2.41
1	OAR1_150801936.1	150801936	0.443	74311	0	147291	-0.684	-2.71
1	OAR1_150852222.1	150852222	0.454	73882	0.083	143502	-0.664	-2.63
1	OAR1_150882481.1	150882481	0.467	73235	0.042	151413	-0.726	-2.86
1	OAR1_151027490.1	151027490	0.416	79595	0.083	141097	-0.572	-2.29
1	OAR1_154168518.1	154168518	0.476	66672	0.042	118993	-0.579	-2.31
1	OAR1_155396136.1	155396136	0.092	93950	0.458	46910	0.695	2.45
1	OAR1_160256874.1	160256874	0.318	79874	0.042	139163	-0.555	-2.22
1	OAR1_160339673.1	160339673	0.291	74658	0.042	138582	-0.619	-2.46
1	OAR1_160423737.1	160423737	0.136	75539	0.083	135440	-0.584	-2.33
1	OAR1_160459725_X.1	160459726	0.435	61698	0.125	126065	-0.715	-2.82
1	OAR1_160476697.1	160476697	0.435	61698	0.125	126065	-0.715	-2.82
1	s21984.1	160623466	0.22	67108	0.125	125900	-0.629	-2.5
1	OAR1_160629385.1	160629385	0.492	62613	0.125	128503	-0.719	-2.84
1	OAR1_167845119.1	167845119	0.435	43199	0.875	73152	-0.527	-2.12
1	OAR1_171356385.1	171356385	0.179	125705	0.417	58758	0.761	2.7
1	OAR1_178805926.1	178805926	0.25	115886	0.5	57080	0.708	2.5
1	OAR1_178909323.1	178909323	0.049	129235	0.333	56072	0.835	2.98
1	OAR1_179380934.1	179380934	0.166	83287	0.333	46190	0.59	2.06
1	OAR1_179407611.1	179407611	0.171	82973	0.333	46190	0.586	2.04
1	OAR1_179518897.1	179518897	0.133	103351	0.417	50937	0.708	2.5
1	OAR1_187229314.1	187229314	0.033	101290	0.375	53541	0.638	2.24
1	s04045.1	188043690	0.304	61410	0	116036	-0.636	-2.53
1	OAR1_189921263.1	189921263	0.429	69359	0.875	126864	-0.604	-2.4
1	OAR1_190006233.1	190006233	0.391	72006	0.167	128364	-0.578	-2.31
1	OAR1_193526104.1	193526104	0.128	124977	0.292	67805	0.611	2.14
1	OAR1_193623565.1	193623565	0.245	107420	0.5	59815	0.585	2.04
1	OAR1_199133485.1	199133485	0.125	95378	0.333	52899	0.589	2.06
1	s10019.1	201594856	0.128	90394	0.458	49603	0.6	2.1
1	OAR1_208772113.1	208772113	0.079	89558	0.458	48227	0.619	2.17
1	OAR1_211426054.1	211426054	0.133	74415	0.458	40392	0.611	2.14
1	OAR1_213320781.1	213320781	0.144	94295	0.417	46614	0.705	2.49
1	s27502.1	213383325	0.06	101088	0.292	45648	0.795	2.83
1	OAR1_213444612.1	213444612	0.122	94362	0.458	39867	0.862	3.08
1	OAR1_223863660.1	223863660	0.179	107237	0.5	57300	0.627	2.2
1	OAR1_223897759.1	223897759	0.168	108565	0.458	60462	0.585	2.04
1	OAR1_223946603.1	223946603	0.065	122256	0.333	67395	0.596	2.08
1	OAR1_226148155.1	226148155	0.13	78903	0.417	37773	0.737	2.61
1	OAR1_226200711.1	226200711	0.247	71300	0.625	39928	0.58	2.02
1	OAR1_233946000.1	233946000	0.139	125613	0.292	69084	0.598	2.09
1	s05924.1	234012599	0.038	132169	0.375	66448	0.688	2.43
1	OAR1_234037763.1	234037763	0.003	135009	0.125	71542	0.635	2.23
1	OAR1_235707487.1	235707487	0.462	62540	0.167	124073	-0.685	-2.71
1	OAR1_235753982.1	235753982	0.484	55219	0.167	113903	-0.724	-2.85
1	OAR1_237251864.1	237251864	0.128	145599	0.375	79655	0.603	2.11
1	OAR1_281237981.1	281237981	0.043	144035	0.292	78647	0.605	2.12
1	OAR1_281749581.1	281749581	0.47	55133	0.208	96239	-0.557	-2.23
1	s24640.1	281804867	0.38	59918	0.125	98953	-0.502	-2.02
1	s62675.1	282543582	0.519	67436	0.083	134793	-0.693	-2.74
1	OAR1_282642128.1	282642128	0.274	87718	0.042	158350	-0.591	-2.36
1	s70765.1	282760977	0.345	80614	0.083	152305	-0.636	-2.53
1	OAR1_282768468.1	282768468	0.399	76520	0.083	152305	-0.688	-2.72
1	OAR1_282878413.1	282878413	0.174	78689	0.208	132427	-0.521	-2.09
1	s42972.1	282926583	0.356	65243	0	145589	-0.803	-3.15
1	s08648.1	283011987	0.163	75897	0.042	125215	-0.501	-2.02
1	s46315.1	284779034	0.372	55839	0.042	93575	-0.516	-2.08
1	s47316.1	290283635	0.106	117886	0.292	59813	0.678	2.39
1	OAR1_290303395.1	290303395	0.101	118415	0.333	58252	0.709	2.51
1	s18606.1	290422962	0.234	96631	0.417	53120	0.598	2.09
1	OAR1_291069013.1	291069013	0.152	65576	0.042	119551	-0.601	-2.39
1	s22014.1	291129370	0.383	53258	0.125	115482	-0.774	-3.04
1	s30252.1	291160935	0.255	57654	0.083	122366	-0.753	-2.96
1	OAR1_291196951.1	291196951	0.476	51080	0.292	88949	-0.555	-2.22
1	s00377.1	292412385	0.435	46656	0.167	78152	-0.516	-2.08
1	s01715.1	294096828	0.345	58167	0.042	101912	-0.561	-2.24
1	s62283.1	294633699	0.334	78821	0.167	137246	-0.555	-2.22
1	OAR1_297270667.1	297270667	0.37	44467	0.875	73235	-0.499	-2.01
1	OAR1_297285976.1	297285976	0.057	63611	0.083	106694	-0.517	-2.08
1	s64707.1	297422984	0.416	47170	0	110386	-0.85	-3.33
1	OAR1_297430085.1	297430085	0.351	55998	0.083	107427	-0.652	-2.58
2	OAR2_2049668.1	2049668	0.103	110282	0.292	60994	0.592	2.07
2	OAR2_2809735.1	2809735	0.182	89692	0.5	47795	0.629	2.21
2	OAR2_2817923.1	2817923	0.087	97479	0.25	53773	0.595	2.08
2	OAR2_2936632.1	2936632	0.198	97504	0.417	47659	0.716	2.53
2	s48757.1	2978105	0.03	109318	0.25	57029	0.651	2.29
2	OAR2_3134809.1	3134809	0.141	101740	0.375	55926	0.598	2.09
2	OAR2_3251620.1	3251620	0.079	101450	0.375	51637	0.675	2.38
2	OAR2_4483452.1	4483452	0.44	50296	0.125	90562	-0.588	-2.35
2	s54688.1	4505657	0.166	57596	0	95697	-0.508	-2.05
2	OAR2_13411521.1	13411521	0.076	85858	0.5	42185	0.711	2.51
2	s27413.1	13476158	0.168	81485	0.333	45400	0.585	2.04
2	s41709.1	15447422	0.139	84187	0.292	45585	0.613	2.15
2	OAR2_15947800.1	15947800	0.128	119533	0.375	59312	0.701	2.47
2	OAR2_16032385.1	16032385	0.179	120643	0.333	64167	0.631	2.22
2	s43106.1	16131965	0.076	136144	0.458	76377	0.578	2.02
2	OAR2_21227462.1	21227462	0.035	195991	0.25	108877	0.588	2.05
2	OAR2_21347690.1	21347690	0.258	157023	0.417	84964	0.614	2.15
2	OAR2_21440709.1	21440709	0.136	158470	0.25	84348	0.631	2.21
2	OAR2_28037853.1	28037853	0.073	97463	0.417	43422	0.809	2.88
2	s61466.1	28048154	0.022	100371	0.417	48511	0.727	2.57
2	OAR2_37366448.1	37366448	0.068	134970	0.375	67858	0.688	2.43
2	OAR2_37548428.1	37548428	0.207	101518	0.417	52163	0.666	2.34
2	OAR2_41095256.1	41095256	0.109	122016	0.5	54008	0.815	2.9
2	OAR2_43279047.1	43279047	0.082	114409	0.5	61519	0.62	2.17
2	s04685.1	53735408	0.084	136943	0.583	55639	0.901	3.22
2	s67506.1	53795354	0.106	143052	0.333	65887	0.775	2.75
2	s37038.1	53809747	0.03	149969	0.25	73262	0.716	2.53
2	s30730.1	53924943	0.255	118281	0.5	57038	0.729	2.58
2	OAR2_53958407.1	53958407	0.204	120259	0.375	57810	0.732	2.59
2	OAR2_53988637.1	53988637	0.255	107667	0.417	52635	0.716	2.53
2	OAR2_60529198.1	60529198	0.332	57268	0	98527	-0.543	-2.18
2	OAR2_60936578.1	60936578	0.217	70703	0.417	35039	0.702	2.48
2	OAR2_60972128.1	60972128	0.171	78157	0.458	36842	0.752	2.67
2	OAR2_62824297.1	62824297	0.446	94353	0.125	172251	-0.602	-2.4
2	OAR2_65313105.1	65313105	0.193	77033	0.042	158502	-0.722	-2.84
2	s38855.1	65350949	0.318	71051	0	159146	-0.806	-3.16
2	s45393.1	65383916	0.054	86201	0.083	155378	-0.589	-2.35
2	s04095.1	65425835	0.111	80607	0.042	149903	-0.62	-2.47
2	OAR2_65431232.1	65431232	0.459	60665	0.833	132288	-0.78	-3.06
2	OAR2_65484413.1	65484413	0.489	65205	0.292	118335	-0.596	-2.38
2	s00503.1	65685061	0.179	74188	0.167	123521	-0.51	-2.05
2	OAR2_65702051.1	65702051	0.122	77241	0.125	129671	-0.518	-2.08
2	OAR2_65726543.1	65726543	0.429	54253	0.833	120156	-0.795	-3.12
2	OAR2_65907499.1	65907499	0.356	52088	0.792	108632	-0.735	-2.9
2	OAR2_65914681.1	65914681	0.31	66345	0.167	120235	-0.595	-2.37
2	s31181.1	66041127	0.196	80870	0	148717	-0.609	-2.42
2	OAR2_66083138.1	66083138	0.063	89332	0	150022	-0.518	-2.09
2	s57565.1	70716775	0.408	56435	0.042	104943	-0.62	-2.47
2	OAR2_76399406.1	76399406	0.217	120943	0.417	59427	0.711	2.51
2	OAR2_76435176.1	76435176	0.168	117730	0.458	52749	0.803	2.86
2	OAR2_85601895.1	85601895	0.141	63147	0.542	32607	0.661	2.33
2	OAR2_85698231.1	85698231	0.255	51481	0.5	28738	0.583	2.03
2	OAR2_89441336.1	89441336	0.033	122366	0.5	52980	0.837	2.98
2	OAR2_89592915.1	89592915	0.288	98221	0.333	46985	0.737	2.61
2	OAR2_89636776.1	89636776	0.111	107623	0.375	46352	0.842	3
2	OAR2_90110357.1	90110357	0.293	58909	0.458	33005	0.579	2.02
2	OAR2_90199699.1	90199699	0.166	71034	0.542	38276	0.618	2.17
2	OAR2_90226425.1	90226425	0.19	69896	0.542	37028	0.635	2.23
2	OAR2_90239503.1	90239503	0.215	68737	0.417	38554	0.578	2.02
2	OAR2_104421923.1	104421923	0.372	55712	0.083	91612	-0.497	-2.01
2	OAR2_106104444.1	106104444	0.063	124125	0.375	59634	0.733	2.6
2	OAR2_106142605.1	106142605	0.293	100972	0.5	50889	0.685	2.42
2	OAR2_106202276.1	106202276	0.076	117177	0.167	60498	0.661	2.33
2	s38678.1	106259270	0.196	106772	0.458	51924	0.721	2.55
2	OAR2_106399417.1	106399417	0.141	103187	0.25	53735	0.652	2.29
2	OAR2_106512643.1	106512643	0.179	91921	0.417	49529	0.618	2.17
2	OAR2_106620073.1	106620073	0.03	103032	0.292	53804	0.65	2.28
2	OAR2_106660017.1	106660017	0.239	84009	0.5	47138	0.578	2.01
2	250506CS3901012300001_913.1	108065980	0.177	100795	0.417	56620	0.577	2.01
2	OAR2_108072651.1	108072651	0.177	100795	0.417	56620	0.577	2.01
2	OAR2_108350214.1	108350214	0.163	101358	0.375	53565	0.638	2.24
2	s52442.1	114582342	0.079	167970	0.458	84754	0.684	2.41
2	OAR2_114746188.1	114746188	0.019	177772	0.208	93547	0.642	2.25
2	OAR2_115306566.1	115306566	0.375	75126	0.083	124989	-0.509	-2.05
2	OAR2_115341367.1	115341367	0.19	70808	0	128120	-0.593	-2.36
2	OAR2_115348402.1	115348402	0.321	55831	0.625	98513	-0.568	-2.27
2	OAR2_115493413.1	115493413	0.408	63148	0.917	115680	-0.605	-2.41
2	OAR2_115544820_X.1	115544820	0.467	65344	0.292	114593	-0.562	-2.25
2	OAR2_127374669.1	127374669	0.255	70870	0.542	39878	0.575	2
2	OAR2_127469865.1	127469865	0.245	77217	0.542	41596	0.619	2.17
2	OAR2_127499743.1	127499743	0.212	81498	0.583	42251	0.657	2.31
2	OAR2_127514723.1	127514723	0.152	89299	0.417	40043	0.802	2.85
2	OAR2_127583612.1	127583612	0.103	124433	0.333	63753	0.669	2.35
2	OAR2_127610615.1	127610615	0.011	136158	0.333	70362	0.66	2.32
2	OAR2_128341984.1	128341984	0.152	95767	0.375	47228	0.707	2.5
2	OAR2_133742110.1	133742110	0.136	85860	0.5	42183	0.711	2.51
2	s72460.1	134454139	0.255	83708	0.458	46888	0.58	2.02
2	OAR2_134555787.1	134555787	0.068	121900	0.583	65290	0.624	2.19
2	OAR2_140726913.1	140726913	0.261	67986	0	118603	-0.556	-2.23
2	OAR2_141348394.1	141348394	0.264	93733	0.5	48237	0.664	2.34
2	OAR2_144201823_X.1	144201824	0.47	54353	0.792	104111	-0.65	-2.58
2	OAR2_144244441.1	144244441	0.38	62698	0.125	107283	-0.537	-2.16
2	OAR2_147796873.1	147796873	0.429	44738	0.042	74645	-0.512	-2.06
2	OAR2_147839134.1	147839134	0.486	41266	0.125	70162	-0.531	-2.13
2	s03103.1	150167468	0.149	135568	0.5	70683	0.651	2.29
2	OAR2_160912478.1	160912478	0.416	55417	0.042	104162	-0.631	-2.51
2	OAR2_160973847.1	160973847	0.508	49472	0.292	88169	-0.578	-2.31
2	OAR2_161024108.1	161024108	0.149	63895	0.042	113688	-0.576	-2.3
2	s71095.1	161041794	0.38	57140	0.167	107840	-0.635	-2.52
2	s56929.1	161093740	0.435	56368	0.167	107786	-0.648	-2.57
2	OAR2_161141166.1	161141166	0.307	62911	0.208	109877	-0.558	-2.23
2	s40140.1	165839095	0.342	51597	0.125	88478	-0.539	-2.16
2	OAR2_165875312.1	165875312	0.326	49836	0.25	82536	-0.504	-2.03
2	OAR2_182893049.1	182893049	0.125	125428	0.542	65266	0.653	2.3
2	OAR2_182907395.1	182907395	0.12	136609	0.375	71769	0.644	2.26
2	OAR2_188693403.1	188693403	0.13	191015	0.458	101469	0.633	2.22
2	OAR2_188956672_X.1	188956673	0.128	232545	0.25	130408	0.578	2.02
2	s39707.1	189022577	0.022	256253	0.083	140613	0.6	2.1
2	OAR2_189183764_X.1	189183765	0.092	241166	0.292	102403	0.857	3.06
2	OAR2_189228207.1	189228207	0.071	241993	0.292	100474	0.879	3.14
2	OAR2_189270853.1	189270853	0.12	226470	0.5	75413	1.1	3.97
2	OAR2_189290786.1	189290786	0.114	218355	0.042	101052	0.77	2.74
2	OAR2_189413515.1	189413515	0.226	191920	0.458	74028	0.953	3.42
2	OAR2_189420386.1	189420386	0.035	209185	0	104713	0.692	2.44
2	OAR2_189484074.1	189484074	0.082	201044	0.208	93093	0.77	2.73
2	s74442.1	189510880	0.136	184554	0.292	85661	0.768	2.72
2	s61103.1	189533952	0.084	187957	0.208	91670	0.718	2.54
2	OAR2_189593157.1	189593157	0.158	162687	0.417	67683	0.877	3.13
2	s60411.1	197606497	0.19	103897	0.375	53113	0.671	2.36
2	OAR2_198194086.1	198194086	0.448	58509	0.958	118438	-0.705	-2.78
2	OAR2_198303864.1	198303864	0.432	62802	0.083	118002	-0.631	-2.51
2	s45904.1	198345768	0.285	69413	0.125	114695	-0.502	-2.02
2	OAR2_206001045.1	206001045	0.111	143434	0.292	73748	0.665	2.34
2	OAR2_206031663.1	206031663	0.247	124420	0.583	64359	0.659	2.32
2	OAR2_206096729.1	206096729	0.22	126746	0.5	61339	0.726	2.57
2	OAR2_206135668.1	206135668	0.188	128787	0.5	61339	0.742	2.63
2	OAR2_206274047.1	206274047	0.111	137143	0.333	65221	0.743	2.63
2	OAR2_206338195.1	206338195	0.011	144871	0.083	80178	0.592	2.07
2	OAR2_213240793.1	213240793	0.057	160906	0.333	88447	0.598	2.09
2	s35759.1	217107390	0.103	86730	0.333	47286	0.607	2.12
2	OAR2_221849166.1	221849166	0.011	118455	0.333	64096	0.614	2.15
2	s32024.1	222289383	0.418	83616	0.875	138010	-0.501	-2.02
2	OAR2_222761697.1	222761697	0.478	96983	0.167	171109	-0.568	-2.27
2	OAR2_222814698.1	222814698	0.253	115503	0	197766	-0.538	-2.16
2	s46006.1	222886483	0.313	112578	0.042	190954	-0.528	-2.12
2	OAR2_222903133.1	222903133	0.313	112278	0.083	185393	-0.502	-2.02
2	OAR2_223562162_X.1	223562163	0.016	102730	0.417	52651	0.668	2.35
2	OAR2_225636672.1	225636672	0.125	138906	0.25	71224	0.668	2.35
2	OAR2_225711870.1	225711870	0.152	130582	0.5	67068	0.666	2.35
2	s33598.1	230220393	0.462	50906	0.042	93039	-0.603	-2.4
2	OAR2_237521962.1	237521962	0.071	105496	0.375	55351	0.645	2.27
2	s68178.1	244229381	0.03	116918	0.375	55131	0.752	2.67
2	OAR2_244280175.1	244280175	0.139	103359	0.625	56247	0.608	2.13
2	s01424.1	244417041	0.125	131758	0.5	58082	0.819	2.92
2	OAR2_244460688.1	244460688	0.068	145939	0.375	61389	0.866	3.09
2	OAR2_244530825.1	244530825	0.13	140816	0.375	66418	0.751	2.66
2	s74305.1	244837172	0.38	96714	0.417	53216	0.597	2.09
2	OAR2_245638268.1	245638268	0.302	62530	0.25	105090	-0.519	-2.09
2	OAR2_258556152.1	258556152	0.215	102494	0.583	57185	0.584	2.04
2	OAR2_258621731.1	258621731	0.117	118599	0.542	59436	0.691	2.44
2	OAR2_258668680.1	258668680	0.117	124171	0.417	67693	0.607	2.12
2	s21354.1	262033848	0.467	61385	0.083	109582	-0.58	-2.31
2	s43556.1	262060013	0.201	68514	0.042	113744	-0.507	-2.04
3	OAR3_2181525.1	2181525	0.451	45827	0.083	75368	-0.498	-2.01
3	OAR3_19747277.1	19747277	0.231	121618	0.25	65460	0.619	2.17
3	OAR3_19785350.1	19785350	0.052	146597	0.25	70938	0.726	2.57
3	OAR3_19813278.1	19813278	0.076	144366	0.458	62134	0.843	3.01
3	OAR3_19854319.1	19854319	0.041	147513	0.25	78668	0.629	2.21
3	s39272.1	22483236	0.405	47979	0	96677	-0.701	-2.77
3	OAR3_25097037.1	25097037	0.052	122522	0.333	67420	0.597	2.09
3	OAR3_25248302.1	25248302	0.234	106900	0.458	54864	0.667	2.35
3	OAR3_25294644.1	25294644	0.109	115490	0.458	52382	0.791	2.81
3	OAR3_25302050.1	25302050	0.109	115490	0.458	52382	0.791	2.81
3	OAR3_25467793.1	25467793	0.12	111283	0.208	62373	0.579	2.02
3	OAR3_25782534.1	25782534	0.03	101302	0.292	54543	0.619	2.17
3	OAR3_28624103.1	28624103	0.489	42221	0.042	73152	-0.55	-2.2
3	s70012.1	31273689	0.481	55216	0.208	92490	-0.516	-2.08
3	OAR3_37420977.1	37420977	0.111	137574	0.333	76163	0.591	2.07
3	OAR3_37573710.1	37573710	0.125	126504	0.5	66279	0.646	2.27
3	OAR3_37583621.1	37583621	0.261	120792	0.458	58878	0.719	2.54
3	s07119.1	37867080	0.367	121691	0.458	65579	0.618	2.17
3	s40946.1	37928803	0.147	139575	0.583	60241	0.84	3
3	OAR3_37987129.1	37987129	0.147	158570	0.208	69867	0.82	2.92
3	s07478.1	38070958	0.239	164955	0.458	68349	0.881	3.15
3	OAR3_38123156.1	38123156	0.231	179136	0.208	79026	0.818	2.91
3	s01982.1	38157012	0.185	199377	0.417	86072	0.84	3
3	OAR3_38195657.1	38195657	0.049	242389	0.083	114146	0.753	2.67
3	OAR3_38283413.1	38283413	0.008	254798	0.375	108810	0.851	3.04
3	OAR3_38340939.1	38340939	0.014	254301	0.25	134809	0.635	2.23
3	OAR3_39572770.1	39572770	0.101	106792	0.458	57384	0.621	2.18
3	OAR3_42290231.1	42290231	0.405	73222	0.083	123642	-0.524	-2.11
3	OAR3_43472281.1	43472281	0.391	65910	0.125	109375	-0.506	-2.04
3	s26968.1	45865724	0.101	98206	0.375	52499	0.626	2.2
3	OAR3_45946367.1	45946367	0.057	99842	0.417	51796	0.656	2.31
3	OAR3_52180166.1	52180166	0.429	60344	0.042	111044	-0.61	-2.43
3	s36192.1	60810649	0.41	70877	0.083	134226	-0.639	-2.53
3	s19866.1	60845552	0.245	69862	0.042	133123	-0.645	-2.56
3	OAR3_64635196.1	64635196	0.313	63563	0.792	106665	-0.518	-2.08
3	OAR3_64727424.1	64727424	0.514	59763	0.167	118239	-0.682	-2.7
3	s35506.1	64773804	0.361	60104	0.042	123554	-0.721	-2.84
3	OAR3_64807645.1	64807645	0.359	56132	0.708	99470	-0.572	-2.29
3	OAR3_64841233.1	64841233	0.481	61977	0.25	105068	-0.528	-2.12
3	OAR3_64939930.1	64939930	0.261	56594	0.125	105276	-0.621	-2.47
3	OAR3_64969439.1	64969439	0.478	60039	0.25	111000	-0.615	-2.44
3	OAR3_65008610.1	65008610	0.16	67902	0.042	127066	-0.627	-2.49
3	s25032.1	65245543	0.291	53556	0.75	91925	-0.54	-2.17
3	s24970.1	65272222	0.405	47721	0.083	109514	-0.831	-3.25
3	s13777.1	65301366	0.402	48188	0.083	101912	-0.749	-2.95
3	s25321.1	65606689	0.28	54944	0.083	105568	-0.653	-2.59
3	s24884.1	65801293	0.038	90332	0.5	42067	0.764	2.71
3	s25908.1	65809366	0.198	82197	0.583	42530	0.659	2.32
3	s45169.1	65869618	0.082	102322	0.458	44711	0.828	2.95
3	s61844.1	65933693	0.079	109917	0.458	55876	0.677	2.38
3	s62927.1	67373893	0.321	75835	0.167	127631	-0.521	-2.09
3	s04025.1	67476528	0.438	67582	0.958	127469	-0.635	-2.52
3	OAR3_68139214.1	68139214	0.274	46445	0	84480	-0.598	-2.38
3	OAR3_68170467.1	68170467	0.481	42133	0.333	69459	-0.5	-2.02
3	s32764.1	70132682	0.242	130054	0.083	220099	-0.526	-2.11
3	OAR3_70146828.1	70146828	0.337	127602	0.083	220026	-0.545	-2.18
3	OAR3_70204674.1	70204674	0.313	129509	0.083	218432	-0.523	-2.1
3	OAR3_73532212.1	73532212	0.386	47651	0.125	92785	-0.666	-2.64
3	OAR3_73586414.1	73586414	0.429	45821	0.958	94634	-0.725	-2.86
3	OAR3_74036610.1	74036610	0.473	53513	0.875	88732	-0.506	-2.04
3	OAR3_75163906.1	75163906	0.253	90196	0.458	44354	0.71	2.51
3	OAR3_75264176.1	75264176	0.133	100009	0.25	55044	0.597	2.09
3	OAR3_77774489.1	77774489	0.326	63843	0.083	114089	-0.581	-2.32
3	OAR3_77836838_X.1	77836838	0.467	47453	0.708	84459	-0.577	-2.3
3	OAR3_78861548.1	78861548	0.014	191286	0.083	106829	0.583	2.03
3	OAR3_78893934.1	78893934	0.087	185619	0.292	92279	0.699	2.47
3	OAR3_79055518.1	79055518	0.049	196080	0.208	94673	0.728	2.58
3	OAR3_79085072.1	79085072	0.073	194968	0.417	89729	0.776	2.76
3	OAR3_79159004.1	79159004	0.079	192852	0.208	104874	0.609	2.13
3	OAR3_79206128.1	79206128	0.063	193337	0.292	94041	0.721	2.55
3	OAR3_79278326.1	79278326	0.065	192985	0.25	100549	0.652	2.29
3	OAR3_79590268.1	79590268	0.139	149051	0.417	80748	0.613	2.15
3	OAR3_79625099.1	79625099	0.101	141544	0.583	77180	0.606	2.12
3	OAR3_85000557.1	85000557	0.022	149918	0.375	72768	0.723	2.56
3	s14013.1	89088136	0.049	124420	0.333	64138	0.663	2.33
3	OAR3_92748760_X.1	92748760	0.394	61510	0	125087	-0.71	-2.8
3	OAR3_92792904.1	92792904	0.174	73372	0.042	123788	-0.523	-2.1
3	OAR3_92984654.1	92984654	0.427	69157	0.042	124510	-0.588	-2.35
3	OAR3_95120667.1	95120667	0.196	159517	0.458	77040	0.728	2.58
3	OAR3_95179392.1	95179392	0.117	185497	0.208	100573	0.612	2.14
3	OAR3_95200694.1	95200694	0.024	200210	0.167	100677	0.687	2.42
3	OAR3_95272592.1	95272592	0.16	182470	0.333	93078	0.673	2.37
3	OAR3_95279544.1	95279544	0.014	200299	0	105822	0.638	2.24
3	OAR3_95286997.1	95286997	0.103	193702	0.083	94614	0.717	2.53
3	OAR3_95349536.1	95349536	0.057	200641	0.333	88272	0.821	2.92
3	OAR3_95366668.1	95366668	0.092	194627	0.292	88473	0.788	2.8
3	OAR3_95384598.1	95384598	0.125	183157	0.542	72532	0.926	3.32
3	OAR3_95503865.1	95503865	0.182	197927	0.375	75684	0.961	3.45
3	OAR3_95542489.1	95542489	0.027	226752	0.167	109368	0.729	2.58
3	OAR3_95548607.1	95548607	0.003	231694	0.125	120025	0.658	2.31
3	OAR3_95711572.1	95711572	0.038	230498	0.042	128218	0.587	2.05
3	OAR3_95758991.1	95758991	0.005	234218	0.083	126312	0.617	2.16
3	OAR3_95822218.1	95822218	0.046	225106	0.167	119017	0.637	2.24
3	OAR3_95910669.1	95910669	0	229032	0.042	126112	0.597	2.09
3	s58177.1	96040194	0.052	152766	0.292	77920	0.673	2.37
3	DU225323_218.1	96922361	0.416	57904	0.125	95260	-0.498	-2.01
3	OAR3_98643299.1	98643299	0.147	118090	0.5	63704	0.617	2.16
3	s66125.1	99473939	0.065	96431	0.417	45556	0.75	2.66
3	s64982.1	99528439	0.068	96907	0.25	54128	0.582	2.03
3	OAR3_99616457.1	99616457	0.087	94860	0.292	50560	0.629	2.21
3	OAR3_99622529.1	99622529	0.063	90951	0.542	49223	0.614	2.15
3	OAR3_104878417_X.1	104878417	0.133	89180	0.417	48390	0.611	2.14
3	OAR3_107897312.1	107897312	0.285	48887	0.042	81232	-0.508	-2.05
3	OAR3_111873998.1	111873998	0.315	116117	0.458	62355	0.622	2.18
3	OAR3_112096089.1	112096089	0.182	167520	0.5	69710	0.877	3.13
3	OAR3_116194829.1	116194829	0.386	98862	0.708	162711	-0.498	-2.01
3	OAR3_116230000.1	116230000	0.372	100961	0.708	168109	-0.51	-2.05
3	OAR3_116329972.1	116329972	0.166	99936	0	180240	-0.59	-2.35
3	OAR3_116446873.1	116446873	0.372	96066	0.708	175608	-0.603	-2.4
3	OAR3_116483105.1	116483105	0.391	89025	0.333	176344	-0.684	-2.7
3	OAR3_116527734.1	116527734	0.215	103187	0.25	183631	-0.576	-2.3
3	OAR3_116553494.1	116553494	0.397	104732	0.125	188016	-0.585	-2.33
3	OAR3_116584363.1	116584363	0.321	116946	0.625	203494	-0.554	-2.22
3	OAR3_116607921.1	116607921	0.326	113683	0.125	207697	-0.603	-2.4
3	OAR3_117086259.1	117086259	0.451	125458	0.625	212091	-0.525	-2.11
3	OAR3_117171861.1	117171861	0.478	110615	0.667	198060	-0.583	-2.32
3	OAR3_117221397.1	117221397	0.47	102943	0.208	187305	-0.599	-2.38
3	OAR3_117378944.1	117378944	0.228	103032	0.208	180608	-0.561	-2.25
3	OAR3_117400958.1	117400958	0.231	93663	0.042	187732	-0.695	-2.75
3	OAR3_117450010.1	117450010	0.024	107599	0.042	184042	-0.537	-2.15
3	OAR3_117474151.1	117474151	0.462	75668	0.167	169562	-0.807	-3.16
3	OAR3_117535692.1	117535692	0.429	68051	0.625	122511	-0.588	-2.35
3	s15797.1	118016767	0.413	62389	0.083	106945	-0.539	-2.16
3	OAR3_118084612.1	118084612	0.467	47043	0.625	77499	-0.499	-2.01
3	OAR3_118131192.1	118131192	0.348	43811	0.083	87396	-0.691	-2.73
3	OAR3_119996779.1	119996779	0.182	81691	0.458	39502	0.727	2.57
3	OAR3_120050967_X.1	120050968	0.174	82888	0.5	35720	0.842	3
3	OAR3_121679151.1	121679151	0.378	62433	0.167	111645	-0.581	-2.32
3	OAR3_121703438.1	121703438	0.188	68659	0.083	118153	-0.543	-2.18
3	OAR3_124468992.1	124468992	0.16	101765	0.458	55301	0.61	2.13
3	OAR3_133920652.1	133920652	0.049	119943	0.25	63442	0.637	2.24
3	OAR3_137028945.1	137028945	0.139	95601	0.292	52912	0.592	2.07
3	s18832.1	137268040	0.076	100781	0.542	56386	0.581	2.03
3	s55409.1	142929224	0.155	99087	0.375	45704	0.774	2.75
3	s50426.1	143044419	0.16	102617	0.417	47092	0.779	2.77
3	s39414.1	143070438	0.136	104139	0.292	44638	0.847	3.02
3	s53919.1	143086164	0.128	109151	0.375	49895	0.783	2.78
3	s41365.1	143149207	0.234	100149	0.458	48564	0.724	2.56
3	OAR3_146832060.1	146832060	0.394	48057	0.708	81139	-0.524	-2.11
3	s19950.1	147391835	0.462	38572	0.083	65067	-0.523	-2.1
3	s17478.1	149943060	0.321	62569	0.125	103261	-0.501	-2.02
3	OAR3_154707289.1	154707289	0.462	58743	0.083	104130	-0.572	-2.29
3	OAR3_156555651.1	156555651	0.109	81019	0.417	37229	0.778	2.76
3	OAR3_162782289.1	162782289	0.052	79432	0.458	44495	0.58	2.02
3	OAR3_163423519.1	163423519	0.269	60579	0.083	127550	-0.745	-2.93
3	OAR3_163568580.1	163568580	0.394	54172	0.042	129584	-0.872	-3.41
3	OAR3_163584236.1	163584236	0.209	67159	0.083	140325	-0.737	-2.9
3	OAR3_163641518.1	163641518	0.269	68331	0.208	125991	-0.612	-2.43
3	OAR3_163747812.1	163747812	0.272	77346	0.083	148392	-0.652	-2.58
3	s10348.1	163805761	0.071	97356	0.042	165082	-0.528	-2.12
3	OAR3_163812001.1	163812001	0.068	97543	0.042	165082	-0.526	-2.11
3	OAR3_163921101.1	163921101	0.293	75354	0.083	155659	-0.725	-2.86
3	OAR3_163942175.1	163942175	0.484	62436	0.167	143901	-0.835	-3.27
3	OAR3_168229426.1	168229426	0.356	55767	0	102252	-0.606	-2.41
3	OAR3_172563900.1	172563900	0.299	110679	0.083	182921	-0.502	-2.03
3	OAR3_179917967.1	179917967	0.117	99326	0.333	50751	0.671	2.37
3	s24957.1	184058678	0.505	53280	0.042	100784	-0.637	-2.53
3	s69874.1	185012928	0.147	128775	0.417	62817	0.718	2.54
3	OAR3_196830362.1	196830362	0.114	112190	0.375	50547	0.797	2.84
3	OAR3_196880003.1	196880003	0.212	98924	0.583	39506	0.918	3.29
3	OAR3_196904777.1	196904777	0.177	118014	0.417	47476	0.911	3.26
3	OAR3_196913312.1	196913312	0.177	118014	0.375	48233	0.895	3.2
3	OAR3_197060241.1	197060241	0.098	124929	0.5	46374	0.991	3.56
3	s39351.1	197100097	0.166	118252	0.417	42416	1.025	3.69
3	s19236.1	197164608	0.274	101759	0.458	43661	0.846	3.02
3	OAR3_197179842.1	197179842	0.125	110058	0.083	58916	0.625	2.19
3	OAR3_197263301.1	197263301	0.19	107950	0.25	55268	0.669	2.36
3	OAR3_199355985.1	199355985	0.348	72642	0.167	120392	-0.505	-2.04
3	OAR3_199419936.1	199419936	0.497	67055	0.083	131630	-0.674	-2.67
3	OAR3_207847578_X.1	207847579	0.111	97585	0.333	52543	0.619	2.17
3	OAR3_214094771.1	214094771	0.193	75087	0.417	35705	0.743	2.63
3	OAR3_214143671.1	214143671	0.421	66848	0.5	37345	0.582	2.03
3	OAR3_217012983.1	217012983	0.321	75466	0.042	130636	-0.549	-2.2
3	s00473.1	217437271	0.378	55241	0.917	93243	-0.523	-2.1
3	OAR3_217476207.1	217476207	0.44	55290	1	108414	-0.673	-2.66
3	s63713.1	222187776	0.41	55586	0.083	101936	-0.606	-2.41
3	OAR3_226870159.1	226870159	0.266	98299	0.5	51549	0.645	2.27
3	s34083.1	230423945	0.459	45560	0.833	77319	-0.529	-2.12
3	s51494.1	230446062	0.492	41830	0.25	71775	-0.54	-2.17
3	OAR3_230511688.1	230511688	0.481	43316	0.458	74203	-0.538	-2.16
3	s65581.1	230585586	0.111	67181	0.167	115871	-0.545	-2.19
3	s27933.1	230630605	0.378	54769	0	128782	-0.855	-3.34
3	s42120.1	230665248	0.304	61958	0.042	125485	-0.706	-2.79
3	s01377.1	230723335	0.329	66555	0.042	126502	-0.642	-2.55
3	s38043.1	230767093	0.326	67002	0.042	119367	-0.577	-2.31
3	s26777.1	231874198	0.511	72633	0.167	205654	-1.041	-4.04
3	s55067.1	231892354	0.451	74128	0.833	205654	-1.02	-3.96
3	OAR3_231922518.1	231922518	0.364	76636	0.792	208544	-1.001	-3.89
3	s08413.1	231973388	0.114	101408	0.125	230343	-0.82	-3.21
3	OAR3_232015599.1	232015599	0.212	92137	0.167	217490	-0.859	-3.36
3	s38745.1	232051113	0.321	89661	0.167	222798	-0.91	-3.55
3	s54635.1	232088737	0.323	89641	0.167	222798	-0.91	-3.55
3	OAR3_232125965.1	232125965	0.486	75884	0.125	197312	-0.956	-3.72
3	OAR3_232134900.1	232134900	0.065	105728	0	226584	-0.762	-3
3	OAR3_232198069.1	232198069	0.147	100804	0.042	223968	-0.798	-3.13
3	s72073.1	232259652	0	110989	0	226425	-0.713	-2.81
3	s69052.1	232317244	0.486	77116	0.208	200286	-0.954	-3.72
3	s34878.1	232336265	0.128	86403	0.292	162742	-0.633	-2.51
3	s40482.1	232343564	0.13	85622	0.292	162742	-0.642	-2.55
3	s65933.1	232349380	0.413	74812	0.333	140698	-0.632	-2.51
3	s14172.1	232428084	0.44	72590	0.417	129268	-0.577	-2.3
3	s56082.1	232516950	0.117	95395	0.125	163404	-0.538	-2.16
3	s45127.1	232572973	0.37	73663	0.167	142285	-0.658	-2.61
3	s68268.1	232590708	0.323	74561	0.125	145114	-0.666	-2.64
3	s34534.1	232752893	0.057	83186	0.042	149211	-0.584	-2.33
3	s69353.1	232782734	0.399	61043	0.333	104466	-0.537	-2.16
3	OAR3_232841114.1	232841114	0.427	51458	0.083	115458	-0.808	-3.17
3	OAR3_232899754.1	232899754	0.465	45908	0.75	98923	-0.768	-3.02
3	s07984.1	232961560	0.334	46448	0.833	104028	-0.806	-3.16
3	s41386.1	234361513	0.293	59732	0.042	104891	-0.563	-2.25
3	OAR3_234402247.1	234402247	0.424	55786	0.25	91630	-0.496	-2
3	s02461.1	234438241	0.345	48834	0.958	117754	-0.88	-3.44
3	OAR3_234491404.1	234491404	0.364	51223	0.042	124819	-0.891	-3.48
3	s53089.1	234546854	0.293	54180	0.208	111486	-0.722	-2.85
3	OAR3_234634509.1	234634509	0.348	54800	0.125	115870	-0.749	-2.95
3	s05126.1	237411604	0.405	46770	0.208	88383	-0.636	-2.53
3	OAR3_237579486.1	237579486	0.337	44509	0.833	102586	-0.835	-3.27
3	s22560.1	237632580	0.438	45575	0.25	90662	-0.688	-2.72
3	s48545.1	237681115	0.356	51059	0.167	108404	-0.753	-2.96
3	s20361.1	237761442	0.285	54257	0.042	109852	-0.705	-2.78
3	OAR3_237792546.1	237792546	0.38	54477	0.125	103005	-0.637	-2.53
3	s59322.1	239486737	0.109	65928	0.375	35440	0.621	2.18
3	s06412.1	239492673	0.193	61420	0.5	32698	0.63	2.21
4	OAR4_4089591_X.1	4089592	0.117	130456	0.375	64224	0.709	2.5
4	OAR4_11137336.1	11137336	0.128	121176	0.458	63715	0.643	2.26
4	OAR4_11174214.1	11174214	0.016	142713	0.292	76942	0.618	2.16
4	OAR4_12894876.1	12894876	0.315	59555	0	101444	-0.533	-2.14
4	OAR4_18292716.1	18292716	0.177	106315	0.417	56165	0.638	2.24
4	OAR4_18355698.1	18355698	0.139	110005	0.458	61648	0.579	2.02
4	OAR4_22935262.1	22935262	0.304	95595	0.5	51204	0.624	2.19
4	OAR4_25854150.1	25854150	0.264	119243	0.417	66352	0.586	2.05
4	s60027.1	26341668	0.098	137745	0.583	56482	0.891	3.19
4	OAR4_26380336.1	26380336	0.12	153040	0.417	66609	0.832	2.96
4	OAR4_28021300.1	28021300	0.122	135381	0.458	56498	0.874	3.12
4	OAR4_28053934.1	28053934	0.033	145076	0.333	63411	0.828	2.95
4	OAR4_28080238.1	28080238	0.242	126773	0.292	63180	0.696	2.46
4	s38106.1	28126511	0.014	146000	0.042	80970	0.59	2.06
4	OAR4_28198118.1	28198118	0.079	126400	0.25	65941	0.651	2.29
4	OAR4_28249856.1	28249856	0.234	116371	0.333	64558	0.589	2.06
4	OAR4_30095216.1	30095216	0.462	57544	0.167	105688	-0.608	-2.42
4	OAR4_30121070.1	30121070	0.351	55050	0.167	105399	-0.65	-2.58
4	OAR4_30243238.1	30243238	0.427	50495	0.792	101812	-0.701	-2.77
4	OAR4_30294622.1	30294622	0.16	75738	0	140089	-0.615	-2.45
4	OAR4_30416419.1	30416419	0.307	63509	0.083	121776	-0.651	-2.58
4	OAR4_30599386.1	30599386	0.429	62677	0.167	116744	-0.622	-2.47
4	OAR4_31331674.1	31331674	0.418	66379	0	117864	-0.574	-2.29
4	OAR4_32314089.1	32314089	0.454	47097	0.042	78524	-0.511	-2.06
4	s65396.1	38347314	0.155	96637	0.375	54062	0.581	2.03
4	OAR4_38383717.1	38383717	0.035	108044	0.292	52503	0.722	2.55
4	OAR4_40703297.1	40703297	0.247	97770	0.5	54771	0.579	2.02
4	OAR4_40748797.1	40748797	0.215	98655	0.5	48817	0.704	2.49
4	OAR4_40801167.1	40801167	0.106	109284	0.292	54246	0.7	2.47
4	s54979.1	40852652	0.084	107347	0.208	57844	0.618	2.17
4	OAR4_44365003.1	44365003	0.465	71401	0.25	138327	-0.661	-2.62
4	OAR4_50483750.1	50483750	0.06	141854	0.333	77083	0.61	2.13
4	OAR4_50737323.1	50737323	0.038	174731	0.292	92331	0.638	2.24
4	s24500.1	50768994	0.038	174731	0.292	92331	0.638	2.24
4	OAR4_51441757.1	51441757	0.228	131713	0.042	228134	-0.549	-2.2
4	OAR4_51489408.1	51489408	0.215	128565	0	233351	-0.596	-2.38
4	OAR4_51545051.1	51545051	0.011	140017	0	234982	-0.518	-2.08
4	s46022.1	51576756	0.321	108020	0.042	227156	-0.743	-2.93
4	OAR4_51625352.1	51625352	0.495	88291	0.042	225453	-0.937	-3.65
4	OAR4_51727269.1	51727269	0.446	77892	0.125	202109	-0.953	-3.71
4	OAR4_52322626.1	52322626	0.166	106539	0.583	59762	0.578	2.02
4	OAR4_52362821.1	52362821	0.139	127007	0.375	58516	0.775	2.75
4	OAR4_52401374.1	52401374	0.117	128030	0.458	51753	0.906	3.24
4	OAR4_52437352.1	52437352	0.342	104614	0.375	48251	0.774	2.75
4	OAR4_52476752.1	52476752	0.035	123500	0.333	51736	0.87	3.11
4	OAR4_52506943.1	52506943	0.163	114565	0.167	63473	0.591	2.06
4	OAR4_52591717.1	52591717	0.285	95806	0.458	46585	0.721	2.55
4	OAR4_55432289.1	55432289	0.136	149847	0.667	74156	0.703	2.48
4	OAR4_55491335.1	55491335	0.06	156502	0.333	73050	0.762	2.7
4	s29497.1	55536056	0.163	127741	0.333	70943	0.588	2.05
4	s04516.1	59478899	0.38	58628	0.167	104312	-0.576	-2.3
4	OAR4_62657058.1	62657058	0.027	100243	0.292	53157	0.634	2.23
4	OAR4_65761939.1	65761939	0.266	78181	0.375	43700	0.582	2.03
4	s64740.1	65771581	0.084	97881	0.292	54206	0.591	2.06
4	s34693.1	65921937	0.073	132952	0.375	64057	0.73	2.58
4	OAR4_66002395_X.1	66002396	0.111	133891	0.375	69605	0.654	2.3
4	OAR4_66106868.1	66106868	0.057	139535	0.333	67093	0.732	2.59
4	OAR4_68678863.1	68678863	0.179	79296	0.375	42313	0.628	2.2
4	OAR4_68793851.1	68793851	0.247	72906	0.5	40648	0.584	2.04
4	OAR4_69946472.1	69946472	0.082	123453	0.458	65990	0.626	2.2
4	s60719.1	70049504	0.041	127142	0.25	68832	0.614	2.15
4	OAR4_74102390.1	74102390	0.348	73826	0.125	128980	-0.558	-2.23
4	s34674.1	74139688	0.247	71008	0.083	127904	-0.588	-2.35
4	OAR4_74199224.1	74199224	0.465	63968	0.083	128541	-0.698	-2.76
4	OAR4_74410532.1	74410532	0.31	68581	0.167	118461	-0.547	-2.19
4	s06298.1	74512965	0.465	67423	0.125	119710	-0.574	-2.29
4	OAR4_74539177.1	74539177	0.5	68604	0.167	123977	-0.592	-2.36
4	OAR4_75928771.1	75928771	0.495	62974	0.125	109439	-0.553	-2.21
4	s59298.1	76008430	0.345	69380	0.792	115493	-0.51	-2.05
4	OAR4_76020814.1	76020814	0.345	69380	0.792	115493	-0.51	-2.05
4	OAR4_76552142.1	76552142	0.367	72082	0.208	121246	-0.52	-2.09
4	OAR4_76586313.1	76586313	0.22	74374	0.083	127787	-0.541	-2.17
4	OAR4_76658502.1	76658502	0.489	54308	0.667	91214	-0.519	-2.09
4	OAR4_77164542.1	77164542	0.019	106644	0.292	43753	0.891	3.19
4	OAR4_77210914.1	77210914	0.22	91299	0.458	45420	0.698	2.46
4	OAR4_78991289.1	78991289	0.033	105126	0.208	56610	0.619	2.17
4	s28116.1	79082625	0.247	99571	0.417	54984	0.594	2.07
4	s34262.1	79097121	0.041	124645	0.208	69663	0.582	2.03
4	s36774.1	79105405	0.035	125548	0.208	69663	0.589	2.06
4	s12760.1	81203491	0.052	153467	0.167	85452	0.586	2.04
4	DU376221_309.1	81218283	0.168	147888	0.375	79761	0.617	2.16
4	s49979.1	81293293	0.024	173885	0.125	95079	0.604	2.11
4	OAR4_81338056.1	81338056	0.033	172254	0.417	74468	0.839	2.99
4	OAR4_81385395.1	81385395	0.035	172023	0.333	76005	0.817	2.91
4	OAR4_85875873.1	85875873	0.016	103388	0.333	58224	0.574	2
4	OAR4_90795576.1	90795576	0.188	89188	0.625	47373	0.633	2.22
4	OAR4_90826725.1	90826725	0.125	101049	0.417	49284	0.718	2.54
4	OAR4_90872077.1	90872077	0.114	102228	0.375	53994	0.638	2.24
4	OAR4_90929926.1	90929926	0.117	101938	0.375	53994	0.635	2.23
4	OAR4_95003035.1	95003035	0.37	46945	0.958	87475	-0.622	-2.47
4	OAR4_95728129.1	95728129	0.234	70396	0	117301	-0.511	-2.06
4	OAR4_96250480.1	96250480	0.454	63530	0.125	104824	-0.501	-2.02
4	OAR4_96284619.1	96284619	0.228	61338	0	113432	-0.615	-2.45
4	OAR4_100549333.1	100549333	0.353	48636	0.25	94565	-0.665	-2.63
4	OAR4_100615593.1	100615593	0.397	52257	0.083	116951	-0.806	-3.16
4	OAR4_100664774.1	100664774	0.356	67530	0.25	116721	-0.547	-2.19
4	OAR4_106906710.1	106906710	0.361	69349	0.042	122080	-0.566	-2.26
4	s09255.1	111136287	0.049	169430	0.25	94947	0.579	2.02
4	OAR4_111267933.1	111267933	0.024	173899	0.333	87193	0.69	2.44
4	OAR4_111327640.1	111327640	0.033	172620	0.167	92198	0.627	2.2
4	OAR4_111352522.1	111352522	0.022	170806	0.167	91039	0.629	2.21
4	OAR4_114665630.1	114665630	0.473	44481	0.208	74493	-0.516	-2.07
4	OAR4_115829682.1	115829682	0.516	41584	0.167	77490	-0.622	-2.47
4	s50099.1	118139362	0.098	88675	0.417	41232	0.766	2.72
4	OAR4_118168512.1	118168512	0.041	90842	0.292	44601	0.711	2.51
4	OAR4_118954127.1	118954127	0.361	43004	0.042	71854	-0.513	-2.07
5	s16721.1	5221303	0.071	89762	0.417	42745	0.742	2.63
5	s41420.1	5298512	0.217	74997	0.458	41243	0.598	2.09
5	s18792.1	16439394	0.201	91690	0.458	51490	0.577	2.01
5	s63232.1	16552003	0.258	87950	0.417	48726	0.591	2.06
5	s67679.1	18436033	0.443	69310	0.208	121293	-0.56	-2.24
5	OAR5_29840016.1	29840016	0.076	105274	0.208	58237	0.592	2.07
5	s70588.1	29845647	0.133	100403	0.458	53855	0.623	2.18
5	OAR5_30250061.1	30250061	0.073	113185	0.333	61605	0.608	2.13
5	OAR5_30402135.1	30402135	0.207	113329	0.417	63812	0.574	2
5	OAR5_32554457_X.1	32554458	0.141	102025	0.5	52126	0.672	2.37
5	OAR5_35491097.1	35491097	0.348	68025	0.792	113360	-0.511	-2.06
5	OAR5_37186365.1	37186365	0.495	46326	0.042	86595	-0.626	-2.49
5	s75898.1	37247784	0.247	51184	0.042	88230	-0.545	-2.18
5	s74692.1	49078043	0.25	92553	0.5	42840	0.77	2.73
5	s70957.1	49139188	0.285	86009	0.458	38882	0.794	2.82
5	OAR5_49171934.1	49171934	0.332	80538	0.458	44868	0.585	2.04
5	OAR5_49399930.1	49399930	0.247	91713	0.5	47956	0.648	2.28
5	s11543.1	49493078	0.155	81686	0.625	43173	0.638	2.24
5	s24260.1	49975182	0.228	87313	0.5	48828	0.581	2.03
5	s69990.1	50065990	0.22	90009	0.5	48432	0.62	2.17
5	OAR5_50139576.1	50139576	0.215	93502	0.458	46302	0.703	2.48
5	OAR5_50174134.1	50174134	0.351	90178	0.5	45055	0.694	2.45
5	s58222.1	52527282	0.435	86051	0.042	185541	-0.768	-3.02
5	s63050.1	52631883	0.228	89889	0.167	168042	-0.626	-2.49
5	s07760.1	52800816	0.245	87905	0.708	154260	-0.562	-2.25
5	s63410.1	52845343	0.37	78945	0.208	147782	-0.627	-2.49
5	OAR5_54980295.1	54980295	0.109	113328	0.25	62157	0.601	2.1
5	OAR5_54991026.1	54991026	0.095	117278	0.333	58734	0.692	2.44
5	OAR5_55048051.1	55048051	0.201	101536	0.583	52587	0.658	2.31
5	s57119.1	55072059	0.201	101347	0.583	52587	0.656	2.31
5	OAR5_55213250.1	55213250	0.207	87206	0.583	49107	0.574	2
5	s07518.1	64621377	0.101	125428	0.375	57548	0.779	2.77
5	OAR5_64669316.1	64669316	0.125	120679	0.208	65756	0.607	2.12
5	OAR5_64684953.1	64684953	0.223	116529	0.5	50691	0.832	2.97
5	s57638.1	64738522	0.073	126600	0.333	53878	0.854	3.05
5	s70532.1	64746795	0.095	128878	0.208	59483	0.773	2.75
5	OAR5_64796936.1	64796936	0.424	97501	0.375	54625	0.579	2.02
5	s16840.1	64839504	0.057	116493	0.25	57750	0.702	2.48
5	OAR5_67883800_X.1	67883801	0.111	114851	0.417	49727	0.837	2.98
5	OAR5_67917226.1	67917226	0.261	98464	0.5	45962	0.762	2.7
5	OAR5_67965713.1	67965713	0.09	112690	0.333	55783	0.703	2.48
5	s63847.1	69249308	0.052	117104	0.333	63315	0.615	2.15
5	OAR5_74606882.1	74606882	0.054	128730	0.375	68811	0.626	2.2
5	s32867.1	75896452	0.133	70567	0.458	38161	0.615	2.15
5	OAR5_79875787_X.1	79875788	0.351	56601	0.75	93393	-0.501	-2.02
5	OAR5_80420214.1	80420214	0.495	44943	0.125	73956	-0.498	-2.01
5	OAR5_82642729.1	82642729	0.019	270052	0.208	152081	0.574	2
5	OAR5_82748995.1	82748995	0.043	266086	0.25	147246	0.592	2.07
5	OAR5_82840294.1	82840294	0.041	267411	0.333	142748	0.628	2.2
5	OAR5_83057452.1	83057452	0.052	238907	0.167	123187	0.662	2.33
5	OAR5_83066554.1	83066554	0	246179	0.042	133594	0.611	2.14
5	OAR5_83123594.1	83123594	0.215	196422	0.333	99503	0.68	2.4
5	OAR5_83167757_X.1	83167758	0.19	195775	0.208	96463	0.708	2.5
5	OAR5_83227481.1	83227481	0.168	160552	0.583	76488	0.741	2.63
5	OAR5_83310943.1	83310943	0	175982	0	94443	0.622	2.18
5	OAR5_83330587.1	83330587	0.321	124129	0.5	55996	0.796	2.83
5	OAR5_83339776.1	83339776	0.217	117407	0.625	57782	0.709	2.51
5	OAR5_83475899.1	83475899	0.185	112245	0.542	58520	0.651	2.29
5	s21747.1	84312456	0.226	91931	0.5	49166	0.626	2.19
5	s18545.1	86870907	0.063	208539	0.333	87189	0.872	3.12
5	s07370.1	86991761	0	224738	0	118107	0.643	2.26
5	s19891.1	87031976	0.234	200378	0.458	91633	0.782	2.78
5	OAR5_87050329.1	87050329	0.239	201986	0.458	91922	0.787	2.8
5	OAR5_87110138.1	87110138	0.171	213031	0.375	99648	0.76	2.7
5	OAR5_87130789.1	87130789	0.177	213007	0.375	99938	0.757	2.68
5	OAR5_87470215.1	87470215	0.253	190763	0.458	80921	0.858	3.06
5	OAR5_87486045.1	87486045	0.068	205915	0.333	72006	1.051	3.78
5	s34861.1	87550068	0.122	199940	0.333	79497	0.922	3.3
5	OAR5_87633031.1	87633031	0.103	192984	0.417	71128	0.998	3.59
5	s44287.1	87691223	0.326	153865	0.5	70655	0.778	2.76
5	s07160.1	87702438	0.438	139151	0.5	70655	0.678	2.39
5	s03603.1	87882409	0.117	160041	0.458	88977	0.587	2.05
5	OAR5_92367367_X.1	92367368	0.408	37861	0.125	66123	-0.558	-2.23
5	OAR5_92603004.1	92603004	0.476	37021	0.167	65978	-0.578	-2.31
5	OAR5_96316812.1	96316812	0.122	65004	0.458	36503	0.577	2.01
5	s65018.1	97256598	0.141	84899	0.292	47123	0.589	2.06
5	OAR5_97540973.1	97540973	0.092	110177	0.333	57650	0.648	2.28
5	OAR5_97593268.1	97593268	0.06	110811	0.25	53014	0.737	2.61
5	OAR5_97644679.1	97644679	0.34	80108	0.458	41389	0.66	2.32
5	OAR5_98355816.1	98355816	0.438	61461	0.917	103043	-0.517	-2.08
5	OAR5_113014322.1	113014322	0.035	83150	0.417	35054	0.864	3.08
5	s51874.1	113069449	0.149	75715	0.333	38152	0.685	2.42
5	OAR5_113100557.1	113100557	0.215	69362	0.375	33848	0.717	2.54
6	OAR6_10425160.1	10425160	0.204	137486	0.458	63016	0.78	2.77
6	OAR6_10484730.1	10484730	0.155	143668	0.417	72690	0.681	2.4
6	OAR6_10842697.1	10842697	0.171	131280	0.458	65511	0.695	2.45
6	OAR6_10901835.1	10901835	0.266	110495	0.583	58144	0.642	2.26
6	OAR6_10921129.1	10921129	0.242	110564	0.542	55803	0.684	2.41
6	OAR6_13403305.1	13403305	0.198	69070	0.458	37138	0.62	2.17
6	OAR6_13883065.1	13883065	0.408	34063	0.125	59978	-0.566	-2.26
6	OAR6_14174879.1	14174879	0.361	40035	0.167	76008	-0.641	-2.54
6	s61896.1	14224784	0.359	40614	0.208	67632	-0.51	-2.05
6	OAR6_14268064.1	14268064	0.272	46296	0.167	77892	-0.52	-2.09
6	OAR6_14287930.1	14287930	0.462	43237	0.708	73254	-0.527	-2.12
6	OAR6_15411307.1	15411307	0.155	104278	0.583	58558	0.577	2.01
6	OAR6_15819645.1	15819645	0.424	61552	0.833	102895	-0.514	-2.07
6	OAR6_15998272_X.1	15998273	0.242	75943	0.083	134477	-0.571	-2.28
6	OAR6_16346741.1	16346741	0.315	58736	0.083	99216	-0.524	-2.11
6	OAR6_19165637.1	19165637	0.329	75780	0.167	124567	-0.497	-2.01
6	s32989.1	19314934	0.318	77743	0.125	127998	-0.499	-2.01
6	OAR6_21601091.1	21601091	0.033	137073	0.333	70609	0.663	2.33
6	OAR6_22542410.1	22542410	0.095	75741	0.5	41102	0.611	2.14
6	OAR6_23864200.1	23864200	0.391	70685	0.167	117173	-0.505	-2.04
6	OAR6_23971701.1	23971701	0.201	81152	0	141417	-0.555	-2.22
6	OAR6_24010119.1	24010119	0.163	79688	0.083	131417	-0.5	-2.02
6	OAR6_24042528.1	24042528	0.438	61462	0.25	103469	-0.521	-2.09
6	s63799.1	24525350	0.413	58572	0.75	97612	-0.511	-2.06
6	OAR6_24573605.1	24573605	0.313	83782	0.083	144672	-0.546	-2.19
6	OAR6_25913155.1	25913155	0.361	46075	0.208	80517	-0.558	-2.23
6	OAR6_25922867.1	25922867	0.315	57809	0.083	101313	-0.561	-2.24
6	OAR6_35458562.1	35458562	0.364	62104	0.167	117264	-0.636	-2.52
6	OAR6_35470919.1	35470919	0.207	69156	0.167	119951	-0.551	-2.21
6	OAR6_35488795.1	35488795	0.307	68323	0	135049	-0.681	-2.69
6	OAR6_41494878.1	41494878	0.171	137956	0.542	69246	0.689	2.43
6	OAR6_41558126.1	41558126	0.054	140191	0.5	65757	0.757	2.69
6	OAR6_42282329.1	42282329	0.25	76082	0.042	131033	-0.544	-2.18
6	OAR6_47970141.1	47970141	0.391	55763	0.042	94735	-0.53	-2.13
6	s59196.1	49138485	0.155	77333	0.375	43333	0.579	2.02
6	OAR6_54556844.1	54556844	0.166	85574	0.5	40321	0.752	2.67
6	OAR6_54604090.1	54604090	0.307	77945	0.417	41318	0.635	2.23
6	OAR6_54633752.1	54633752	0.147	89137	0.5	45914	0.663	2.33
6	s43236.1	54762520	0.168	97897	0.5	55149	0.574	2
6	OAR6_61406115.1	61406115	0.179	112636	0.417	61482	0.605	2.12
6	s18431.1	66159178	0.405	69558	0	117403	-0.523	-2.1
6	OAR6_67950121.1	67950121	0.16	110971	0.583	62067	0.581	2.03
6	OAR6_67964178.1	67964178	0.076	121443	0.458	66104	0.608	2.13
6	OAR6_70727398.1	70727398	0.448	71905	0.167	122301	-0.531	-2.13
6	OAR6_70844973.1	70844973	0.424	74196	0.167	122996	-0.505	-2.04
6	OAR6_72885011.1	72885011	0.046	124086	0.333	67139	0.614	2.15
6	OAR6_73054648.1	73054648	0.109	137433	0.333	76141	0.591	2.06
6	OAR6_73087918.1	73087918	0.049	145746	0.292	74644	0.669	2.36
6	OAR6_79827440.1	79827440	0.372	50826	0.125	89710	-0.568	-2.27
6	s38669.1	79912197	0.418	52060	0.083	95652	-0.608	-2.42
6	OAR6_80892986.1	80892986	0.098	65106	0.458	35316	0.612	2.14
6	OAR6_84413395.1	84413395	0.139	100946	0.292	54515	0.616	2.16
6	OAR6_84531567.1	84531567	0.103	107341	0.458	54251	0.682	2.41
6	OAR6_84693468.1	84693468	0.209	99191	0.417	53919	0.61	2.13
6	OAR6_86718750.1	86718750	0.405	63564	0.667	114898	-0.592	-2.36
6	OAR6_86918946.1	86918946	0.264	65997	0.125	116225	-0.566	-2.26
6	OAR6_86998248.1	86998248	0.459	62329	0.708	103033	-0.503	-2.03
6	OAR6_87389348.1	87389348	0.041	125107	0.5	67205	0.621	2.18
6	OAR6_87828019.1	87828019	0.424	73332	0.792	126997	-0.549	-2.2
6	OAR6_87967742.1	87967742	0.489	71210	0.625	125647	-0.568	-2.27
6	OAR6_87983645.1	87983645	0.359	71306	0.292	125058	-0.562	-2.25
6	OAR6_88047452.1	88047452	0.114	81171	0.042	137512	-0.527	-2.12
6	OAR6_88088568.1	88088568	0.264	72236	0.125	133119	-0.611	-2.43
6	OAR6_88110298.1	88110298	0.37	65750	0.375	122465	-0.622	-2.47
6	OAR6_88245706.1	88245706	0.372	57950	0.208	121134	-0.737	-2.9
6	OAR6_88303825.1	88303825	0.223	49802	0.583	104900	-0.745	-2.93
6	OAR6_88310230.1	88310230	0.408	41452	0.708	107969	-0.957	-3.73
6	OAR6_88390075.1	88390075	0.454	48057	0.25	111671	-0.843	-3.3
6	s08179.1	88424920	0.47	48727	0.708	106969	-0.786	-3.09
6	OAR6_88473191.1	88473191	0.318	50298	0.417	84446	-0.518	-2.08
6	OAR6_88512031.1	88512031	0.372	51913	0.75	113029	-0.778	-3.06
6	OAR6_88536766.1	88536766	0.307	52298	0.208	105130	-0.698	-2.76
6	OAR6_88560184.1	88560184	0.141	59584	0.667	101812	-0.536	-2.15
6	OAR6_94023507.1	94023507	0.432	98012	0.042	162749	-0.507	-2.04
6	OAR6_94252976.1	94252976	0.402	74490	0.958	139391	-0.627	-2.49
6	OAR6_94296625.1	94296625	0.239	117360	0	210619	-0.585	-2.33
6	OAR6_94339433.1	94339433	0.239	117360	0	210619	-0.585	-2.33
6	OAR6_94508578.1	94508578	0.174	119323	0	204042	-0.536	-2.15
6	OAR6_94543393.1	94543393	0.334	86277	0.042	192063	-0.8	-3.14
6	OAR6_94573632.1	94573632	0.47	71211	0.833	176845	-0.91	-3.55
6	OAR6_94598199.1	94598199	0.274	76196	0.167	174635	-0.829	-3.25
6	OAR6_94684352.1	94684352	0.207	82711	0.125	171502	-0.729	-2.87
6	OAR6_94707195.1	94707195	0.451	65772	0.875	157311	-0.872	-3.41
6	OAR6_97721391.1	97721391	0.345	58701	0.917	105573	-0.587	-2.34
6	OAR6_99524965.1	99524965	0.321	53563	0.042	109926	-0.719	-2.84
6	s11939.1	99586975	0.413	51661	0.167	98903	-0.649	-2.58
6	OAR6_99825737.1	99825737	0.399	54792	0.292	93726	-0.537	-2.15
6	OAR6_99879359.1	99879359	0.293	53341	0.208	97208	-0.6	-2.39
6	OAR6_100210160.1	100210160	0.478	45255	0.042	82532	-0.601	-2.39
6	OAR6_101451708.1	101451708	0.435	69449	0.125	122199	-0.565	-2.26
6	OAR6_101467729.1	101467729	0.296	73965	0.042	131802	-0.578	-2.31
6	OAR6_101672848.1	101672848	0.497	48291	0.375	86706	-0.585	-2.34
6	s10089.1	101732974	0.326	50583	0.25	85268	-0.522	-2.1
6	OAR6_102749918.1	102749918	0.459	60916	0.042	118862	-0.668	-2.65
6	OAR6_107799548.1	107799548	0.09	103989	0.333	55566	0.627	2.2
6	OAR6_107967303.1	107967303	0.147	105306	0.25	56447	0.624	2.19
6	s06442.1	108017823	0.111	114603	0.292	57046	0.698	2.46
6	s76022.1	108050751	0.079	115867	0.125	61465	0.634	2.22
6	OAR6_108062681.1	108062681	0.043	118005	0.25	62992	0.628	2.2
6	OAR6_108248854.1	108248854	0.128	94856	0.542	47048	0.701	2.48
6	s69298.1	108298342	0.228	88754	0.417	43839	0.705	2.49
6	OAR6_109456098.1	109456098	0.405	55726	0.208	92254	-0.504	-2.03
6	s44862.1	110553097	0.486	73209	0.083	121001	-0.502	-2.03
6	OAR6_111514849.1	111514849	0.147	111977	0.583	52909	0.75	2.66
6	OAR6_111527727.1	111527727	0.111	131998	0.417	50556	0.96	3.44
6	OAR6_111555616.1	111555616	0.087	136036	0.292	57700	0.858	3.06
6	OAR6_111646056.1	111646056	0.128	131750	0.25	74177	0.574	2
6	s23686.1	111678643	0.239	115256	0.458	60447	0.645	2.27
6	OAR6_111830875.1	111830875	0.253	103332	0.5	56498	0.604	2.11
6	s32474.1	113061312	0.182	87681	0.333	43370	0.704	2.49
6	s15912.1	116074105	0.141	66641	0.458	31032	0.764	2.71
6	OAR6_116081660.1	116081660	0.111	67565	0.25	36185	0.624	2.19
6	OAR6_127050597.1	127050597	0.098	125501	0.417	69031	0.598	2.09
6	s23443.1	127448008	0.084	126091	0.375	69957	0.589	2.06
7	OAR7_3081824.1	3081824	0.247	82345	0.458	44288	0.62	2.17
7	DU312779_499.1	3227720	0.087	92578	0.292	49558	0.625	2.19
7	OAR7_13292279.1	13292279	0.217	83426	0.417	46843	0.577	2.01
7	OAR7_13371950.1	13371950	0.177	94923	0.5	51649	0.609	2.13
7	s13378.1	17846946	0.014	114587	0.292	61948	0.615	2.15
7	OAR7_18078000.1	18078000	0.057	108668	0.5	56480	0.654	2.3
7	OAR7_18924134.1	18924134	0.435	52645	0.125	88079	-0.515	-2.07
7	OAR7_19928730.1	19928730	0.008	188299	0.333	99513	0.638	2.24
7	s30605.1	19978913	0.011	188193	0.333	99513	0.637	2.24
7	s68550.1	20054094	0.008	188215	0.333	99513	0.637	2.24
7	OAR7_20522291.1	20522291	0.052	127053	0.25	69390	0.605	2.12
7	s31610.1	20629388	0.033	129583	0.167	72554	0.58	2.02
7	s14577.1	30452436	0.041	136151	0.208	74354	0.605	2.12
7	s54240.1	30525058	0.109	130336	0.25	71452	0.601	2.1
7	s67498.1	30572812	0.084	124878	0.333	62242	0.696	2.46
7	OAR7_30585285.1	30585285	0.117	126991	0.375	64604	0.676	2.38
7	OAR7_32487594.1	32487594	0.106	178943	0.417	92067	0.665	2.34
7	OAR7_33099883.1	33099883	0.188	90115	0.458	50153	0.586	2.05
7	OAR7_33307842.1	33307842	0.068	90610	0.417	42493	0.757	2.69
7	OAR7_33354961.1	33354961	0.171	80742	0.458	41197	0.673	2.37
7	OAR7_36284089.1	36284089	0.014	92302	0.333	51812	0.577	2.01
7	s45299.1	40201692	0.367	40885	0.208	67936	-0.508	-2.05
7	OAR7_40290406.1	40290406	0.334	47631	0.125	80073	-0.519	-2.09
7	OAR7_41701784.1	41701784	0.09	94142	0.375	48337	0.667	2.35
7	OAR7_41862798.1	41862798	0.101	120922	0.458	59531	0.709	2.5
7	OAR7_42135635.1	42135635	0.155	97243	0.375	51096	0.643	2.26
7	OAR7_44634281_X.1	44634282	0.427	48822	0.25	89633	-0.608	-2.42
7	OAR7_44672776.1	44672776	0.345	52038	0.792	118298	-0.821	-3.22
7	OAR7_44708135.1	44708135	0.424	49698	0.875	114102	-0.831	-3.25
7	OAR7_44768665.1	44768665	0.375	52074	0.167	112291	-0.768	-3.02
7	OAR7_44829954.1	44829954	0.348	59085	0.25	112283	-0.642	-2.55
7	s68972.1	48432002	0.321	55795	0.083	95398	-0.536	-2.15
7	OAR7_48470401.1	48470401	0.245	54652	0.167	92934	-0.531	-2.13
7	OAR7_48546834.1	48546834	0.432	47635	0.167	83792	-0.565	-2.26
7	s43303.1	49094223	0.31	57560	0.042	102357	-0.576	-2.3
7	s42195.1	49117599	0.424	49943	0.875	95724	-0.651	-2.58
7	s24192.1	49222062	0.408	51446	0.125	96728	-0.631	-2.51
7	s53071.1	55151272	0.44	49448	0.125	83913	-0.529	-2.12
7	s51586.1	58610451	0.016	110831	0.292	57891	0.649	2.28
7	OAR7_64922907.1	64922907	0.399	64345	0.125	113913	-0.571	-2.28
7	OAR7_65038832.1	65038832	0.402	68469	0.208	113841	-0.508	-2.05
7	s03357.1	80171187	0.076	88903	0.417	37956	0.851	3.04
7	OAR7_83594604.1	83594604	0.114	164565	0.25	85734	0.652	2.29
7	OAR7_83694999.1	83694999	0.005	182276	0.125	99204	0.608	2.13
7	OAR7_83727319.1	83727319	0.144	166230	0.458	79379	0.739	2.62
7	OAR7_86322479.1	86322479	0.092	67904	0.375	35919	0.637	2.24
7	OAR7_95861001.1	95861001	0.375	88706	0.042	155088	-0.559	-2.24
7	OAR7_104153223.1	104153223	0.435	54033	0.833	113831	-0.745	-2.93
7	OAR7_104272554.1	104272554	0.473	57635	0.125	134708	-0.849	-3.32
7	OAR7_104375568.1	104375568	0.519	70598	0.167	132813	-0.632	-2.51
8	s15067.1	1933253	0.242	73702	0.042	122039	-0.504	-2.03
8	OAR8_3935308.1	3935308	0.459	59117	0.958	109541	-0.617	-2.45
8	OAR8_10787192.1	10787192	0.147	118764	0.292	66078	0.586	2.05
8	s63605.1	10811918	0.264	107883	0.458	54193	0.689	2.43
8	s69634.1	10860394	0.049	138218	0.208	58441	0.861	3.07
8	OAR8_10873952.1	10873952	0.128	125207	0.667	58895	0.754	2.67
8	OAR8_10929708.1	10929708	0.071	129209	0.167	63740	0.707	2.5
8	OAR8_10968412.1	10968412	0.239	111156	0.542	52729	0.746	2.64
8	OAR8_11005040.1	11005040	0.166	122146	0.583	67362	0.595	2.08
8	OAR8_13153035.1	13153035	0.163	127211	0.458	64946	0.672	2.37
8	OAR8_13170152.1	13170152	0.179	124679	0.333	64995	0.651	2.29
8	OAR8_13584103.1	13584103	0.103	136642	0.5	71879	0.642	2.26
8	OAR8_14152236_X.1	14152237	0.038	170285	0.417	78965	0.768	2.73
8	OAR8_14229216.1	14229216	0.09	156721	0.25	84958	0.612	2.14
8	s68524.1	14387393	0.217	131550	0.458	65970	0.69	2.44
8	OAR8_15349408.1	15349408	0.111	94374	0.333	49535	0.645	2.26
8	OAR8_15688231.1	15688231	0.038	125828	0.292	60587	0.731	2.59
8	OAR8_17751836.1	17751836	0.13	151216	0.25	85182	0.574	2
8	OAR8_22029733.1	22029733	0.443	51058	0.042	91865	-0.587	-2.34
8	s46680.1	24363523	0.239	122765	0.375	66723	0.61	2.13
8	OAR8_31775836.1	31775836	0.255	76756	0.5	42740	0.585	2.04
8	OAR8_56628502.1	56628502	0.103	110722	0.375	55573	0.689	2.43
8	OAR8_56939019.1	56939019	0.122	119564	0.333	61416	0.666	2.35
8	OAR8_57072797.1	57072797	0.326	103140	0.5	56010	0.611	2.14
8	OAR8_57150508.1	57150508	0.122	112388	0.333	61368	0.605	2.12
8	OAR8_58682759.1	58682759	0.076	169217	0.208	92931	0.599	2.1
8	OAR8_58798600.1	58798600	0.13	163961	0.417	79284	0.727	2.57
8	OAR8_58842830.1	58842830	0.158	162622	0.458	76394	0.756	2.68
8	OAR8_59175023.1	59175023	0.109	181030	0.417	94356	0.652	2.29
8	OAR8_64999189.1	64999189	0.41	54058	0.875	110346	-0.714	-2.82
8	OAR8_68858255.1	68858255	0.095	135025	0.417	74353	0.597	2.09
8	OAR8_69010588.1	69010588	0.185	130077	0.458	71876	0.593	2.07
8	OAR8_69071490.1	69071490	0.019	146823	0.333	79174	0.618	2.16
8	OAR8_70352989.1	70352989	0.228	129353	0.458	69282	0.624	2.19
8	OAR8_70409638.1	70409638	0.06	146466	0.333	68101	0.766	2.72
8	OAR8_70419112.1	70419112	0.06	146466	0.333	68101	0.766	2.72
8	OAR8_70561637.1	70561637	0.185	118789	0.375	61824	0.653	2.3
8	OAR8_72612844.1	72612844	0.467	48279	0.875	80321	-0.509	-2.05
8	OAR8_73777977.1	73777977	0.462	61461	0.042	104638	-0.532	-2.14
8	OAR8_74299776.1	74299776	0.497	53923	0.125	91553	-0.529	-2.13
8	OAR8_76604587.1	76604587	0.152	77039	0.083	142971	-0.618	-2.46
8	OAR8_76708784.1	76708784	0.356	72036	0	160107	-0.799	-3.13
8	OAR8_76777794.1	76777794	0.008	91563	0.042	155687	-0.531	-2.13
8	OAR8_76969056.1	76969056	0.391	73650	0.292	129672	-0.566	-2.26
8	OAR8_77163867.1	77163867	0.359	77227	0.75	131312	-0.531	-2.13
8	s67443.1	80931986	0.516	69427	0.25	115750	-0.511	-2.06
8	OAR8_81046210.1	81046210	0.47	71067	0.875	149016	-0.74	-2.92
8	OAR8_81100486.1	81100486	0.313	83423	0.125	153388	-0.609	-2.42
8	OAR8_81191251.1	81191251	0.204	98921	0	166669	-0.522	-2.1
8	OAR8_81499793.1	81499793	0.489	67999	0.208	117312	-0.545	-2.19
8	OAR8_81545760.1	81545760	0.25	76551	0.042	133706	-0.558	-2.23
8	s02095.1	82397697	0.043	93218	0.208	51468	0.594	2.08
8	OAR8_82445980.1	82445980	0.234	80962	0.375	43612	0.619	2.17
8	OAR8_82520922.1	82520922	0.236	73733	0.542	40217	0.606	2.12
8	s17231.1	89087493	0.435	59110	0.833	98233	-0.508	-2.05
8	s55562.1	90659802	0.421	51813	0.875	87869	-0.528	-2.12
8	OAR8_93385076.1	93385076	0.44	75289	0.083	133311	-0.571	-2.28
8	OAR8_95443730.1	95443730	0.052	93172	0.292	49988	0.623	2.18
8	s50048.1	95500691	0.106	88891	0.5	44698	0.687	2.42
9	s56739.1	578246	0.503	46376	0.042	84275	-0.597	-2.38
9	OAR9_1473217.1	1473217	0.111	119279	0.375	67059	0.576	2.01
9	s38843.1	4089666	0.082	176270	0.417	96545	0.602	2.11
9	s25647.1	5926894	0.052	116817	0.5	48894	0.871	3.11
9	s11549.1	6038623	0.016	127308	0.167	62415	0.713	2.52
9	OAR9_6052659.1	6052659	0.383	92922	0.542	46864	0.685	2.41
9	OAR9_6104893.1	6104893	0.082	129395	0.375	50077	0.949	3.4
9	OAR9_6141526.1	6141526	0	134826	0.167	62047	0.776	2.76
9	OAR9_6158862.1	6158862	0.057	132655	0.167	62668	0.75	2.66
9	OAR9_6190699.1	6190699	0.204	111296	0.417	53913	0.725	2.56
9	OAR9_6236269.1	6236269	0.258	100413	0.292	52653	0.646	2.27
9	OAR9_6291030.1	6291030	0.068	106583	0.208	52028	0.717	2.54
9	OAR9_6308237.1	6308237	0.408	70925	0.583	39677	0.581	2.03
9	OAR9_6934929.1	6934929	0.052	80709	0.458	44432	0.597	2.09
9	s62926.1	9496585	0.12	94950	0.333	45220	0.742	2.63
9	OAR9_9750190.1	9750190	0.226	101526	0.5	53695	0.637	2.24
9	OAR9_10118439.1	10118439	0.038	127211	0.5	65743	0.66	2.32
9	OAR9_10155403.1	10155403	0.035	127392	0.208	70303	0.594	2.08
9	s72636.1	22219529	0.255	77819	0.583	43730	0.576	2.01
9	s54015.1	22303703	0.304	73070	0.583	40684	0.586	2.04
9	OAR9_22315395.1	22315395	0.231	76608	0.542	40149	0.646	2.27
9	OAR9_22367990.1	22367990	0.234	78598	0.5	36315	0.772	2.74
9	OAR9_22408910.1	22408910	0.261	83116	0.625	45185	0.609	2.13
9	OAR9_22442951.1	22442951	0.033	112901	0.167	56109	0.699	2.47
9	OAR9_22475183.1	22475183	0.052	109323	0.083	59628	0.606	2.12
9	OAR9_22488751.1	22488751	0.109	102797	0.333	47569	0.771	2.74
9	OAR9_22574935.1	22574935	0.427	71246	0.458	38806	0.608	2.13
9	s39802.1	22701052	0.041	100774	0.292	54288	0.619	2.17
9	s44678.1	24436990	0.133	123932	0.333	67346	0.61	2.13
9	OAR9_31229629.1	31229629	0.41	61682	0.083	104934	-0.531	-2.13
9	s07939.1	31412422	0.329	52987	0.042	88175	-0.509	-2.05
9	OAR9_31587097.1	31587097	0.503	58687	0.125	98089	-0.514	-2.07
9	OAR9_31835832.1	31835832	0.519	86671	0.083	181713	-0.74	-2.92
9	OAR9_31965185.1	31965185	0.28	104086	0.042	194060	-0.623	-2.48
9	OAR9_32003239.1	32003239	0.432	91390	0.167	177287	-0.663	-2.62
9	OAR9_32032424.1	32032424	0.223	95913	0.125	180036	-0.63	-2.5
9	OAR9_32054016.1	32054016	0.223	98049	0	193618	-0.68	-2.69
9	OAR9_32079615.1	32079615	0.389	82652	0.25	137227	-0.507	-2.04
9	OAR9_32131604.1	32131604	0.296	90564	0.042	152116	-0.519	-2.09
9	OAR9_39173859.1	39173859	0.28	76371	0.417	42870	0.577	2.01
9	OAR9_43772610.1	43772610	0.516	49114	0.042	88686	-0.591	-2.36
9	OAR9_54969392.1	54969392	0.109	129218	0.375	64209	0.699	2.47
9	OAR9_54981504_X.1	54981505	0.033	135771	0.167	74010	0.607	2.12
9	OAR9_72979014.1	72979014	0.443	79259	0.792	142335	-0.585	-2.34
9	OAR9_77452599.1	77452599	0.432	54892	0.042	97391	-0.573	-2.29
9	s51831.1	83151753	0.084	167692	0.417	83098	0.702	2.48
9	OAR9_83679492.1	83679492	0.451	55065	0.75	91675	-0.51	-2.05
9	s11312.1	85864129	0.364	102411	0.083	178648	-0.556	-2.23
9	s72980.1	86762461	0.046	104358	0.417	51444	0.707	2.5
9	OAR9_89081030.1	89081030	0.38	51418	0.208	87577	-0.533	-2.14
9	s48908.1	89194238	0.302	51928	0.042	96298	-0.618	-2.46
9	OAR9_89953873.1	89953873	0.242	60898	0.083	105304	-0.548	-2.19
9	OAR9_90078978.1	90078978	0.356	54222	0.708	94252	-0.553	-2.21
9	OAR9_90132123.1	90132123	0.476	48021	0.667	84348	-0.563	-2.25
9	s29698.1	90230224	0.413	48289	0.167	100738	-0.735	-2.9
9	OAR9_94565556_X.1	94565557	0.505	101317	0.042	188870	-0.623	-2.48
9	s62699.1	94785892	0.266	95603	0	166058	-0.552	-2.21
9	OAR9_99095721.1	99095721	0.378	67402	0.25	113615	-0.522	-2.1
9	OAR9_99133827.1	99133827	0.291	76298	0.167	129328	-0.528	-2.12
9	s51076.1	99431437	0.326	88471	0.042	172003	-0.665	-2.63
9	s73841.1	99445647	0.44	83591	0.792	147842	-0.57	-2.28
10	OAR10_5458742.1	5458742	0.421	89465	0.792	185547	-0.729	-2.87
10	OAR10_5663903.1	5663903	0.076	139022	0	229530	-0.501	-2.02
10	OAR10_6060474.1	6060474	0.399	102694	0.917	212915	-0.729	-2.87
10	OAR10_6534360.1	6534360	0.481	87694	0.083	145564	-0.507	-2.04
10	OAR10_8593085.1	8593085	0.041	113149	0.375	57965	0.669	2.36
10	s17641.1	14023664	0.106	158195	0.5	62008	0.937	3.36
10	s23996.1	14054402	0	171230	0.083	76832	0.801	2.85
10	OAR10_14219189.1	14219189	0.09	159593	0.375	53266	1.097	3.96
10	OAR10_14344416.1	14344416	0.359	122818	0.5	49386	0.911	3.26
10	s66984.1	14385077	0.082	160667	0.083	72098	0.801	2.85
10	OAR10_14415170.1	14415170	0.125	159320	0.458	57817	1.014	3.64
10	OAR10_14436295.1	14436295	0.095	161285	0.292	68830	0.852	3.04
10	OAR10_14444958_X.1	14444959	0.003	171470	0.042	88769	0.658	2.32
10	s42710.1	14556925	0.242	137123	0.292	74833	0.606	2.12
10	s20641.1	14578017	0.12	150472	0.167	83704	0.586	2.05
10	OAR10_15475606.1	15475606	0.073	128457	0.458	54193	0.863	3.08
10	OAR10_15597030.1	15597030	0.147	112449	0.5	60799	0.615	2.15
10	OAR10_23818290.1	23818290	0.307	61320	0.042	109783	-0.582	-2.32
10	OAR10_23996646.1	23996646	0.432	58064	0.25	97554	-0.519	-2.09
10	OAR10_24117257.1	24117257	0.448	64511	0.833	120974	-0.629	-2.5
10	OAR10_24855161.1	24855161	0.495	69947	0.125	122680	-0.562	-2.25
10	OAR10_29223007.1	29223007	0.293	75257	0.125	125061	-0.508	-2.05
10	s02289.1	29236964	0.204	82252	0	139243	-0.526	-2.12
10	OAR10_29274817.1	29274817	0.253	81704	0	139243	-0.533	-2.14
10	s04242.1	34736527	0.486	76966	0.125	131898	-0.539	-2.16
10	s27070.1	34881611	0.427	82447	0.125	136251	-0.502	-2.03
10	DU468275_284.1	35541356	0.133	90324	0.417	49151	0.609	2.13
10	DU323092_497.1	39815865	0.326	128883	0.792	333519	-0.951	-3.7
10	OAR10_39841998.1	39841998	0.326	128883	0.792	333519	-0.951	-3.7
10	OAR10_39875924.1	39875924	0.31	124876	0.792	322142	-0.948	-3.69
10	OAR10_39900534.1	39900534	0.465	109478	0.792	322142	-1.079	-4.18
10	OAR10_40027965.1	40027965	0.342	113024	0.792	298447	-0.971	-3.78
10	OAR10_40036146.1	40036146	0.152	126337	0.208	300476	-0.866	-3.39
10	OAR10_40078675.1	40078675	0.179	124424	0.208	300476	-0.882	-3.44
10	OAR10_40150757.1	40150757	0.245	117117	0.208	300476	-0.942	-3.67
10	OAR10_40212146.1	40212146	0.065	120234	0	294244	-0.895	-3.49
10	OAR10_40237265.1	40237265	0.5	97917	0.208	289389	-1.084	-4.2
10	OAR10_40286878.1	40286878	0.255	107797	0.125	291911	-0.996	-3.87
10	OAR10_40339520.1	40339520	0.158	106221	0.042	273358	-0.945	-3.68
10	OAR10_40399035.1	40399035	0.503	68056	0.458	141952	-0.735	-2.9
10	OAR10_40413367.1	40413367	0.274	66637	0.333	132420	-0.687	-2.71
10	OAR10_40627671.1	40627671	0.484	45514	0.042	84158	-0.615	-2.45
10	OAR10_40708619.1	40708619	0.402	44248	0.958	82129	-0.618	-2.46
10	OAR10_45841120.1	45841120	0.427	55182	0.208	92461	-0.516	-2.08
10	OAR10_46554855.1	46554855	0.313	49053	0.083	80864	-0.5	-2.02
10	OAR10_46622301.1	46622301	0.315	49171	0.042	83485	-0.529	-2.13
10	OAR10_46994110_X.1	46994111	0.454	52621	0.125	93862	-0.579	-2.31
10	OAR10_57974188.1	57974188	0.397	56595	0.042	94049	-0.508	-2.05
10	OAR10_58051560.1	58051560	0.323	65574	0.125	110353	-0.521	-2.09
10	OAR10_58413921.1	58413921	0.122	162626	0.583	86218	0.635	2.23
10	OAR10_70905390.1	70905390	0.13	101302	0.5	53141	0.645	2.27
10	OAR10_81369694.1	81369694	0.443	55666	0.042	93437	-0.518	-2.08
10	s26589.1	92127150	0.253	69814	0.458	38152	0.604	2.11
11	OAR11_3002948.1	3002948	0.264	74090	0.083	125960	-0.531	-2.13
11	OAR11_3298887.1	3298887	0.41	64814	0.167	109240	-0.522	-2.1
11	OAR11_3378385.1	3378385	0.34	53924	0.083	105065	-0.667	-2.64
11	OAR11_3439997.1	3439997	0.457	48284	0.208	86771	-0.586	-2.34
11	s60525.1	7083875	0.293	69126	0.042	119608	-0.548	-2.2
11	OAR11_8998581.1	8998581	0.068	84542	0.375	45814	0.613	2.15
11	OAR11_9595269_X.1	9595270	0.22	71023	0.083	122119	-0.542	-2.17
11	s25858.1	9641214	0.41	70452	0.083	124938	-0.573	-2.29
11	OAR11_18625918.1	18625918	0.139	59408	0	123514	-0.732	-2.88
11	OAR11_18701428.1	18701428	0.462	51565	0.833	113786	-0.791	-3.11
11	OAR11_18711856.1	18711856	0.473	51502	0.833	113786	-0.793	-3.11
11	OAR11_30435401.1	30435401	0.283	73424	0.167	132770	-0.592	-2.36
11	OAR11_30478578.1	30478578	0.389	65546	0.125	137299	-0.739	-2.91
11	OAR11_30551868.1	30551868	0.367	76638	0.208	139101	-0.596	-2.38
11	OAR11_40389944.1	40389944	0.283	71188	0.042	121744	-0.537	-2.15
11	OAR11_49921941.1	49921941	0.345	89745	0.042	155906	-0.552	-2.21
11	OAR11_49989415.1	49989415	0.16	100335	0	166957	-0.509	-2.05
11	OAR11_51153763.1	51153763	0.041	82860	0.333	46047	0.587	2.05
11	s01581.1	56953893	0.402	63071	0	125858	-0.691	-2.73
11	OAR11_56960465.1	56960465	0.399	63572	0.083	120552	-0.64	-2.54
11	OAR11_64201053.1	64201053	0.473	63370	0.125	106010	-0.515	-2.07
12	OAR12_3030362.1	3030362	0.342	43967	0	82408	-0.628	-2.5
12	s15233.1	4594137	0.386	40919	0.75	75456	-0.612	-2.44
12	OAR12_9845395.1	9845395	0.345	64138	0.083	109406	-0.534	-2.14
12	OAR12_11997076.1	11997076	0.022	89332	0.375	49418	0.592	2.07
12	OAR12_22372089.1	22372089	0.13	98959	0.417	53741	0.611	2.14
12	OAR12_23112274.1	23112274	0.473	62946	0.125	109780	-0.556	-2.23
12	OAR12_23437438.1	23437438	0.418	75254	0.125	134188	-0.578	-2.31
12	s40802.1	27330773	0.313	66247	0.083	122262	-0.613	-2.44
12	s44092.1	27378434	0.258	64693	0.083	123518	-0.647	-2.57
12	s36494.1	27476612	0.348	58922	0.083	123045	-0.736	-2.9
12	OAR12_27540902.1	27540902	0.473	58162	0.542	96419	-0.505	-2.04
12	s70633.1	27640054	0.22	73496	0	123031	-0.515	-2.07
12	OAR12_33879358.1	33879358	0.31	64295	0.083	120264	-0.626	-2.49
12	s68846.1	33917465	0.448	58237	0.125	115385	-0.684	-2.7
12	OAR12_33935555.1	33935555	0.288	69083	0.083	123543	-0.581	-2.32
12	s46454.1	35820008	0.5	45358	0.167	91349	-0.7	-2.76
12	s58465.1	35871026	0.285	46272	0.167	99193	-0.763	-3
12	OAR12_35910985.1	35910985	0.329	41534	0.208	91218	-0.787	-3.09
12	OAR12_35916524.1	35916524	0.399	34747	0.125	89709	-0.948	-3.69
12	OAR12_35972480.1	35972480	0.391	38834	0	95091	-0.896	-3.5
12	OAR12_36006927.1	36006927	0.416	40880	0.583	67464	-0.501	-2.02
12	OAR12_36342401.1	36342401	0.212	103646	0.625	53667	0.658	2.32
12	s66941.1	36377077	0.038	147366	0.167	72081	0.715	2.53
12	s41448.1	36410704	0.076	145265	0.417	59899	0.886	3.17
12	OAR12_49323631.1	49323631	0.264	76098	0	131347	-0.546	-2.19
12	s28157.1	50824661	0.44	45564	0.125	78728	-0.547	-2.19
12	s70019.1	53532394	0.342	44800	0.125	75944	-0.528	-2.12
12	OAR12_55457505.1	55457505	0.125	104419	0.292	53831	0.663	2.33
12	OAR12_55472499.1	55472499	0.209	97368	0.292	47050	0.727	2.57
12	s56028.1	55524920	0.158	105603	0.458	46228	0.826	2.94
12	s53273.1	55531969	0.054	111120	0.083	50090	0.797	2.83
12	OAR12_55542671.1	55542671	0.092	112771	0.417	48125	0.852	3.04
12	s38087.1	55662048	0.342	93937	0.458	49988	0.631	2.21
12	s74943.1	55810127	0.179	109783	0.208	56212	0.669	2.36
12	s38813.1	55840426	0.323	96929	0.458	46158	0.742	2.63
12	s75196.1	55887578	0.277	101969	0.458	50415	0.704	2.49
12	s60265.1	55903281	0.236	123959	0.458	68180	0.598	2.09
12	OAR12_65650955.1	65650955	0.432	78379	0.042	130090	-0.507	-2.04
12	OAR12_66294686.1	66294686	0.082	122802	0.333	63059	0.667	2.35
12	OAR12_66432518.1	66432518	0.12	120037	0.5	58443	0.72	2.55
12	OAR12_66451441.1	66451441	0.12	120037	0.5	58443	0.72	2.55
12	s73321.1	66560036	0.073	119237	0.292	60328	0.681	2.4
12	OAR12_66601941.1	66601941	0.049	123993	0.333	59540	0.734	2.6
12	OAR12_71335590.1	71335590	0.188	142767	0.458	65403	0.781	2.77
12	OAR12_71384909.1	71384909	0.209	141295	0.458	65403	0.77	2.73
12	OAR12_71435396.1	71435396	0.201	141081	0.458	65020	0.775	2.75
12	OAR12_71458988.1	71458988	0.084	152793	0.333	67874	0.811	2.89
12	OAR12_71581787.1	71581787	0.147	139376	0.333	77841	0.583	2.03
12	OAR12_72227611.1	72227611	0.329	92806	0.5	51517	0.589	2.06
12	OAR12_72317971_X.1	72317972	0.147	114508	0.417	53080	0.769	2.73
12	OAR12_72397982.1	72397982	0.035	137376	0.333	64663	0.754	2.67
12	OAR12_72461244.1	72461244	0.019	140065	0.417	65391	0.762	2.7
12	OAR12_73822963.1	73822963	0.329	60456	0.125	99312	-0.496	-2
12	s14109.1	74296162	0.342	66051	0.042	108659	-0.498	-2.01
12	OAR12_76180531.1	76180531	0.313	71277	0.75	124174	-0.555	-2.22
12	OAR12_76304636.1	76304636	0.37	74280	0.125	133481	-0.586	-2.34
12	s20362.1	76554598	0.486	66842	0.083	128788	-0.656	-2.6
12	s26254.1	76588652	0.291	72939	0.167	124491	-0.535	-2.15
12	OAR12_76728797.1	76728797	0.323	72795	0.125	123106	-0.525	-2.11
13	OAR13_5252361.1	5252361	0.073	130149	0.417	63042	0.725	2.56
13	OAR13_5345294.1	5345294	0.155	139622	0.5	66417	0.743	2.63
13	OAR13_5460894.1	5460894	0.128	143518	0.5	66122	0.775	2.75
13	OAR13_5908043.1	5908043	0.033	131860	0.333	66549	0.684	2.41
13	OAR13_7864035.1	7864035	0.188	99731	0.542	50250	0.685	2.42
13	s52000.1	20662158	0.258	55399	0	106630	-0.655	-2.6
13	s32845.1	20703649	0.326	51289	0.167	92536	-0.59	-2.35
13	OAR13_21176498.1	21176498	0.125	94643	0.417	49411	0.65	2.28
13	OAR13_25387570.1	25387570	0.231	96574	0.458	51377	0.631	2.21
13	OAR13_33557008.1	33557008	0.033	147645	0.333	64922	0.822	2.93
13	s10708.1	33691294	0.084	144442	0.375	81292	0.575	2
13	s14792.1	35944596	0.473	68204	0.208	113769	-0.512	-2.06
13	s37840.1	37892128	0.217	69770	0	122097	-0.56	-2.24
13	s36152.1	37904815	0.329	59174	0.667	100436	-0.529	-2.12
13	OAR13_59191822.1	59191822	0.158	139111	0.5	54232	0.942	3.38
13	s05103.1	59296500	0.133	140589	0.292	56656	0.909	3.25
13	OAR13_59354055_X.1	59354056	0.144	132675	0.5	54662	0.887	3.17
13	s27631.1	59417688	0.092	133118	0.375	58875	0.816	2.9
13	OAR13_60759835.1	60759835	0.125	121888	0.5	64244	0.64	2.25
13	s47781.1	60803106	0.128	110082	0.542	56560	0.666	2.34
13	OAR13_60821868.1	60821868	0.128	110082	0.542	56560	0.666	2.34
13	OAR13_60855392.1	60855392	0.196	98377	0.583	55348	0.575	2
13	s31558.1	61100485	0.47	76744	0.75	129425	-0.523	-2.1
13	s31201.1	61158663	0.198	100336	0.083	173260	-0.546	-2.19
13	s13640.1	61276985	0.111	111999	0	195506	-0.557	-2.23
13	s14721.1	61384050	0.413	85576	0	195506	-0.826	-3.24
13	OAR13_61475864.1	61475864	0.209	91672	0.083	175116	-0.647	-2.57
13	OAR13_62456006.1	62456006	0.47	61992	0.792	112427	-0.595	-2.37
13	s35407.1	62515165	0.451	55800	0.208	98116	-0.564	-2.26
13	OAR13_63834293.1	63834293	0.054	145265	0.375	80367	0.592	2.07
13	OAR13_65168069.1	65168069	0.073	107530	0.5	55813	0.656	2.31
13	OAR13_70672871.1	70672871	0.258	90588	0.042	156642	-0.548	-2.19
13	OAR13_70823533.1	70823533	0.476	69386	0.125	115794	-0.512	-2.06
13	OAR13_71308100.1	71308100	0.101	92049	0.458	47852	0.654	2.3
13	s14136.1	72690661	0.182	92448	0.375	51459	0.586	2.04
13	OAR13_73158775.1	73158775	0.073	123713	0.375	69583	0.575	2.01
13	OAR13_75056081.1	75056081	0.448	56481	0.125	101429	-0.585	-2.34
13	s60369.1	75121952	0.421	46438	0.125	81444	-0.562	-2.25
13	s19536.1	81039343	0.315	58476	0	110830	-0.639	-2.54
13	s65616.1	81129653	0.304	65028	0.083	108011	-0.507	-2.04
13	s51096.1	84896656	0.212	113497	0.375	63063	0.588	2.05
13	s44740.1	84980884	0.079	126136	0.292	66137	0.646	2.27
13	DU283438_406.1	85099337	0.12	123545	0.292	61389	0.699	2.47
13	s57908.1	85133165	0.177	118014	0.333	65031	0.596	2.08
13	OAR13_85176472.1	85176472	0.174	112998	0.25	63190	0.581	2.03
13	s23532.1	85545875	0.152	105351	0.417	57696	0.602	2.11
13	s42064.1	86552285	0.174	100426	0.333	55667	0.59	2.06
13	s42931.1	86589479	0.179	97782	0.292	50061	0.67	2.36
13	s24202.1	86689825	0.389	102364	0.5	42395	0.882	3.15
13	OAR13_86724136.1	86724136	0.076	120447	0.375	44413	0.998	3.59
13	OAR13_86757926.1	86757926	0.285	118109	0.375	59242	0.69	2.43
13	OAR13_86825729.1	86825729	0	157178	0.25	63536	0.906	3.24
13	OAR13_86843588.1	86843588	0.103	148335	0.333	54048	1.01	3.63
13	s26784.1	86894491	0.193	138397	0.417	61601	0.809	2.88
13	s50330.1	86953665	0.063	157356	0.042	84218	0.625	2.19
13	s55016.1	87016151	0.014	163327	0.042	84218	0.662	2.33
13	s41451.1	87044962	0.03	161802	0.458	57710	1.031	3.71
13	s42629.1	87108981	0.372	111712	0.5	51677	0.771	2.74
13	s16659.1	87166357	0.12	132228	0.25	62796	0.745	2.64
13	OAR13_87230941.1	87230941	0.065	136022	0.208	62237	0.782	2.78
13	OAR13_87268558.1	87268558	0.03	138912	0.375	54262	0.94	3.37
13	OAR13_87321960.1	87321960	0.155	108533	0.458	58915	0.611	2.14
14	s65572.1	13954632	0.285	72827	0.125	119601	-0.496	-2
14	s57545.1	14256369	0.378	62023	0.208	107696	-0.552	-2.21
14	OAR14_19829145.1	19829145	0.136	107495	0.375	59004	0.6	2.1
14	OAR14_34387347.1	34387347	0.136	102090	0.458	51993	0.675	2.38
14	s14840.1	35231067	0.082	150023	0.292	84444	0.575	2
14	OAR14_38522573.1	38522573	0.054	82647	0.458	43419	0.644	2.26
14	OAR14_39666506.1	39666506	0.31	130691	0.167	228379	-0.558	-2.23
14	OAR14_39698820.1	39698820	0.329	129764	0.167	227401	-0.561	-2.24
14	OAR14_39734863.1	39734863	0.326	129580	0.167	227401	-0.562	-2.25
14	OAR14_39834952.1	39834952	0.155	133230	0.042	230988	-0.55	-2.2
14	s27554.1	39889783	0.226	120202	0.167	205835	-0.538	-2.16
14	OAR14_40027251.1	40027251	0.359	89613	0.083	190653	-0.755	-2.97
14	OAR14_40046813.1	40046813	0.424	71081	0.208	176420	-0.909	-3.55
14	OAR14_40146137.1	40146137	0.462	69584	0.167	190207	-1.006	-3.91
14	OAR14_40182810.1	40182810	0.177	90516	0.042	227651	-0.922	-3.6
14	OAR14_40229115.1	40229115	0.022	97619	0	231303	-0.863	-3.37
14	OAR14_40316284.1	40316284	0.174	89434	0	225904	-0.927	-3.61
14	OAR14_40361772.1	40361772	0.473	67337	0.75	191625	-1.046	-4.06
14	OAR14_40411843.1	40411843	0.19	76692	0.125	202140	-0.969	-3.77
14	OAR14_40458094.1	40458094	0.397	57155	0.708	123021	-0.767	-3.01
14	s13167.1	40479980	0.416	61324	0.125	126243	-0.722	-2.85
14	s49234.1	41179404	0.274	48996	0.083	81545	-0.509	-2.05
14	s20482.1	42807766	0.291	62264	0.042	107679	-0.548	-2.2
14	s30967.1	43037547	0.41	54254	0.167	93556	-0.545	-2.18
14	OAR14_48562410.1	48562410	0.152	108989	0.5	57639	0.637	2.24
14	OAR14_48646429.1	48646429	0.095	120062	0.417	64618	0.62	2.17
15	OAR15_2190793.1	2190793	0.28	54227	0.042	93889	-0.549	-2.2
15	OAR15_2829773.1	2829773	0.073	119147	0.458	59217	0.699	2.47
15	OAR15_2886961.1	2886961	0.03	126889	0.5	67469	0.632	2.22
15	OAR15_3963856.1	3963856	0.261	153793	0.458	82321	0.625	2.19
15	OAR15_4014110.1	4014110	0.212	158001	0.458	79751	0.684	2.41
15	OAR15_4058002.1	4058002	0.209	154900	0.5	64972	0.869	3.1
15	s71038.1	4158416	0.207	147194	0.167	76057	0.66	2.32
15	OAR15_4192186.1	4192186	0.163	147692	0.125	77334	0.647	2.27
15	OAR15_4227328.1	4227328	0.111	148738	0.458	63274	0.855	3.05
15	OAR15_4275724.1	4275724	0.149	147750	0.25	70115	0.745	2.64
15	OAR15_4302920.1	4302920	0.459	95165	0.583	51910	0.606	2.12
15	OAR15_15434412.1	15434412	0.038	117100	0.125	64883	0.59	2.06
15	OAR15_15446283.1	15446283	0.266	105131	0.333	54970	0.648	2.28
15	OAR15_15503325.1	15503325	0.136	119195	0.25	63408	0.631	2.21
15	s72327.1	15557434	0.296	113623	0.375	58751	0.66	2.32
15	OAR15_15614422.1	15614422	0.117	135193	0.25	68078	0.686	2.42
15	OAR15_15651199.1	15651199	0.152	137975	0.5	61022	0.816	2.9
15	s03572.1	24115596	0.462	48252	0.75	79244	-0.496	-2
15	s45625.1	24200835	0.326	63268	0	109196	-0.546	-2.19
15	s22613.1	31556656	0.329	124246	0.5	67592	0.609	2.13
15	s72724.1	31616151	0.092	143437	0.458	66656	0.766	2.72
15	OAR15_32673935.1	32673935	0.486	35672	0.333	60597	-0.53	-2.13
15	OAR15_32731650.1	32731650	0.302	40915	0.083	78504	-0.652	-2.58
15	s25228.1	32783179	0.304	40727	0.708	70448	-0.548	-2.2
15	OAR15_32800538.1	32800538	0.28	43115	0.083	81246	-0.634	-2.52
15	OAR15_32816326.1	32816326	0.337	46454	0.75	77678	-0.514	-2.07
15	OAR15_40325037.1	40325037	0.421	69032	0.75	114979	-0.51	-2.05
15	OAR15_45082881.1	45082881	0.424	70148	0.208	115359	-0.497	-2.01
15	OAR15_59395702.1	59395702	0.443	48357	0.083	82012	-0.528	-2.12
15	OAR15_60566393.1	60566393	0.443	59193	0.167	103967	-0.563	-2.25
15	OAR15_60602173.1	60602173	0.481	52909	0	116963	-0.793	-3.11
15	OAR15_61018545.1	61018545	0.307	53051	0.125	88797	-0.515	-2.07
15	OAR15_61101488.1	61101488	0.258	49844	0.708	83737	-0.519	-2.09
15	s30551.1	63172178	0.334	57401	0.125	100495	-0.56	-2.24
15	OAR15_63255908.1	63255908	0.435	57139	0.333	101466	-0.574	-2.29
15	OAR15_63266678.1	63266678	0.06	77076	0	149053	-0.66	-2.61
15	OAR15_63320735.1	63320735	0.261	68096	0.125	139146	-0.715	-2.82
15	OAR15_63361337.1	63361337	0.408	65673	0	179055	-1.003	-3.9
15	OAR15_63410533.1	63410533	0.522	64247	0.042	169402	-0.97	-3.77
15	s35789.1	63450675	0.255	73920	0.042	170283	-0.834	-3.27
15	s40761.1	63512804	0.22	83773	0	177219	-0.749	-2.95
15	OAR15_63544702.1	63544702	0.315	76724	0.333	125980	-0.496	-2
15	s17743.1	71522624	0.185	103961	0.417	51660	0.699	2.47
15	s48790.1	71613570	0.133	104000	0.375	57921	0.585	2.04
15	OAR15_74403454.1	74403454	0.288	78951	0	151274	-0.65	-2.58
15	s15168.1	74438583	0.182	88453	0.042	150006	-0.528	-2.12
15	s70222.1	78449178	0.516	86909	0.125	150233	-0.547	-2.19
15	s28875.1	78766445	0.185	109315	0.042	184791	-0.525	-2.11
15	s52687.1	78805387	0.288	102099	0.042	187400	-0.607	-2.42
15	s07273.1	79488995	0.44	55818	0.125	104503	-0.627	-2.49
15	s26608.1	79817872	0.421	55173	0.125	94733	-0.541	-2.17
15	s01390.1	81393795	0.185	119181	0.333	59908	0.688	2.43
15	OAR15_81487026.1	81487026	0.06	133391	0.125	72735	0.606	2.12
15	OAR15_81565717_X.1	81565718	0.13	128146	0.5	59610	0.765	2.72
15	OAR15_87020994.1	87020994	0.427	59516	0.083	116540	-0.672	-2.66
15	OAR15_87058521.1	87058521	0.34	58484	0.083	118772	-0.708	-2.8
15	OAR15_87133589.1	87133589	0.207	66065	0.083	111516	-0.524	-2.1
16	OAR16_13242208.1	13242208	0.016	145175	0.167	78410	0.616	2.16
16	s72528.1	13480216	0.163	133079	0.458	68963	0.657	2.31
16	OAR16_13527056.1	13527056	0.054	147297	0.167	82833	0.576	2.01
16	OAR16_22178526.1	22178526	0.155	85580	0.333	45914	0.623	2.18
16	OAR16_32006724.1	32006724	0.318	56009	0.125	92653	-0.503	-2.03
16	s14037.1	36924943	0.103	105241	0.167	58710	0.584	2.04
16	s35691.1	39434882	0.34	76664	0.042	135963	-0.573	-2.29
16	s24799.1	39521076	0.446	77474	0.833	128390	-0.505	-2.04
16	OAR16_45631306.1	45631306	0.12	95465	0.458	51827	0.611	2.14
16	OAR16_46198213.1	46198213	0.438	57131	0.083	98057	-0.54	-2.17
16	OAR16_46325523.1	46325523	0.516	48492	0.083	97352	-0.697	-2.75
16	OAR16_51580810.1	51580810	0.31	110468	0.458	59894	0.612	2.14
16	OAR16_58927082.1	58927082	0.101	88432	0.5	47747	0.616	2.16
16	s43947.1	61984107	0.082	83636	0.417	42471	0.678	2.39
16	OAR16_66139716.1	66139716	0.038	143155	0.25	69616	0.721	2.55
16	OAR16_70112337_X.1	70112338	0.443	70831	0.083	120760	-0.534	-2.14
16	s08505.1	74562011	0.043	116655	0.5	54725	0.757	2.68
17	OAR17_2145886.1	2145886	0.457	53172	0.167	96072	-0.592	-2.36
17	s22944.1	4471020	0.465	46650	0.875	147283	-1.15	-4.45
17	OAR17_4508896.1	4508896	0.432	47689	0.083	146558	-1.123	-4.35
17	OAR17_4540971.1	4540971	0.386	59002	0.167	123768	-0.741	-2.92
17	OAR17_4561820.1	4561820	0.313	66699	0.083	129565	-0.664	-2.63
17	s19718.1	4902136	0.351	71849	0.125	122391	-0.533	-2.14
17	s63233.1	4972651	0.511	63598	0.083	125543	-0.68	-2.69
17	OAR17_9324903.1	9324903	0.049	98510	0.208	54643	0.589	2.06
17	OAR17_17506704.1	17506704	0.068	159688	0.333	85883	0.62	2.17
17	OAR17_17640962.1	17640962	0.073	164146	0.333	89196	0.61	2.13
17	OAR17_17988167.1	17988167	0.174	160179	0.417	82186	0.667	2.35
17	OAR17_18024285.1	18024285	0.079	168952	0.292	82215	0.72	2.55
17	OAR17_18343388.1	18343388	0.098	136058	0.333	74720	0.599	2.1
17	OAR17_18639446.1	18639446	0.082	120821	0.25	67709	0.579	2.02
17	OAR17_18822501.1	18822501	0.155	114010	0.333	60162	0.639	2.24
17	OAR17_18844466.1	18844466	0.16	111924	0.333	61067	0.606	2.12
17	s07311.1	18965021	0.011	119056	0.167	64089	0.619	2.17
17	OAR17_30018536.1	30018536	0.106	87586	0.458	48659	0.588	2.05
17	OAR17_30168792.1	30168792	0.035	118459	0.417	63768	0.619	2.17
17	OAR17_38760826.1	38760826	0.372	60933	0.042	103461	-0.529	-2.13
17	OAR17_54334741.1	54334741	0.226	66848	0	119206	-0.578	-2.31
17	OAR17_54459942.1	54459942	0.236	84196	0.208	138666	-0.499	-2.01
17	s56506.1	54592661	0.285	95694	0	176214	-0.611	-2.43
17	s18049.1	55299727	0.109	106635	0.583	58929	0.593	2.07
17	OAR17_65982302.1	65982302	0.136	119826	0.5	58420	0.718	2.54
17	DU303045_96.1	66270869	0.057	140959	0.292	70612	0.691	2.44
17	OAR17_66393977.1	66393977	0.201	89401	0.292	48345	0.615	2.15
17	s71544.1	66449455	0.117	91062	0.333	48459	0.631	2.21
18	s38205.1	1423495	0.351	49765	0.333	85403	-0.54	-2.17
18	s70011.1	1431806	0.348	46329	0.833	83933	-0.594	-2.37
18	s02788.1	7081773	0.027	103913	0.208	51967	0.693	2.45
18	s22697.1	7127541	0.266	83809	0.458	41007	0.715	2.53
18	s38886.1	7175282	0.101	93302	0.292	43395	0.765	2.72
18	s73904.1	7198223	0.198	78536	0.542	39819	0.679	2.39
18	OAR18_7311308.1	7311308	0.204	84813	0.458	38152	0.799	2.84
18	OAR18_7343585.1	7343585	0.168	86759	0.417	42609	0.711	2.51
18	OAR18_9308735.1	9308735	0.049	77150	0.417	42080	0.606	2.12
18	s39487.1	9975260	0.446	65656	0	134220	-0.715	-2.82
18	s71923.1	10029267	0.5	68051	0.208	112609	-0.504	-2.03
18	OAR18_10429011.1	10429011	0.139	88140	0.417	48551	0.596	2.08
18	OAR18_12500969.1	12500969	0.389	53387	0.167	96558	-0.593	-2.36
18	OAR18_14879905.1	14879905	0.315	71637	0.042	119690	-0.513	-2.07
18	OAR18_15732019.1	15732019	0.111	119215	0.417	63333	0.633	2.22
18	OAR18_20633775.1	20633775	0.367	75703	0.125	127862	-0.524	-2.11
18	OAR18_20875373.1	20875373	0.421	64772	0.75	108696	-0.518	-2.08
18	OAR18_20965425.1	20965425	0.446	64932	0.75	110000	-0.527	-2.12
18	OAR18_21448512.1	21448512	0.13	82148	0.542	42853	0.651	2.29
18	s18290.1	21520673	0.16	70171	0.5	35345	0.686	2.42
18	OAR18_29655630.1	29655630	0.079	129958	0.417	58584	0.797	2.83
18	OAR18_29777396.1	29777396	0.166	120686	0.292	67015	0.588	2.05
18	OAR18_30168497.1	30168497	0.215	135093	0.375	75702	0.579	2.02
18	s36872.1	30366510	0.16	141013	0.292	79016	0.579	2.02
18	OAR18_32289792.1	32289792	0.299	85641	0.083	142833	-0.512	-2.06
18	OAR18_32432472.1	32432472	0.383	79018	0.208	129905	-0.497	-2.01
18	s53361.1	32443922	0.215	91225	0	155967	-0.536	-2.15
18	OAR18_47062652.1	47062652	0.054	115998	0.458	65103	0.578	2.01
18	s38717.1	47389112	0.106	89365	0.417	48085	0.62	2.17
18	OAR18_47464374.1	47464374	0.147	82391	0.458	40464	0.711	2.51
18	OAR18_49082077.1	49082077	0.37	86590	0.083	215415	-0.911	-3.55
18	OAR18_49102178.1	49102178	0.125	114638	0.042	230062	-0.697	-2.75
18	OAR18_49121315_X.1	49121316	0.274	103795	0.125	202693	-0.669	-2.65
18	OAR18_49184285.1	49184285	0.209	122370	0	210204	-0.541	-2.17
18	OAR18_49987732.1	49987732	0.342	74007	0.875	131419	-0.574	-2.29
18	s33868.1	50035284	0.313	61917	0	148192	-0.873	-3.41
18	OAR18_50068954.1	50068954	0.323	65017	0.875	139738	-0.765	-3.01
18	OAR18_50075938.1	50075938	0.13	80833	0.875	141187	-0.558	-2.23
18	OAR18_50139593.1	50139593	0.008	92867	0	154981	-0.512	-2.06
18	OAR18_50170671.1	50170671	0.13	81131	0.042	152902	-0.634	-2.52
18	OAR18_50343561.1	50343561	0.321	57523	0.083	115189	-0.694	-2.74
18	OAR18_50388424.1	50388424	0.209	61044	0	123953	-0.708	-2.8
18	s51560.1	50439927	0.315	53184	0.125	106337	-0.693	-2.74
18	OAR18_50488330.1	50488330	0.38	51518	0.125	94294	-0.604	-2.41
18	OAR18_51628425.1	51628425	0.155	81840	0.542	45976	0.577	2.01
18	OAR18_51971419.1	51971419	0.144	76887	0.417	41391	0.619	2.17
18	OAR18_58657845.1	58657845	0.266	102044	0.458	55134	0.616	2.16
18	OAR18_63449377.1	63449377	0.179	88883	0.375	47919	0.618	2.16
18	s66980.1	63512828	0.076	98858	0.208	55079	0.585	2.04
19	OAR19_3330582.1	3330582	0.359	44461	0.125	82103	-0.613	-2.44
19	s06860.1	3442562	0.459	45844	0.667	80888	-0.568	-2.27
19	s16154.1	3464954	0.201	63229	0.083	110870	-0.562	-2.25
19	OAR19_3497116.1	3497116	0.296	60061	0.125	109695	-0.602	-2.4
19	OAR19_3544416.1	3544416	0.476	57087	0.167	104663	-0.606	-2.41
19	s47139.1	9285675	0.462	45278	0.125	76576	-0.525	-2.11
19	s61834.1	10567695	0.016	160400	0.25	78990	0.708	2.5
19	OAR19_10634891_X.1	10634892	0.079	152855	0.458	60539	0.926	3.32
19	OAR19_10815747.1	10815747	0.111	126156	0.5	67396	0.627	2.2
19	OAR19_14212762.1	14212762	0.071	108658	0.292	58681	0.616	2.16
19	OAR19_25018170.1	25018170	0.12	122196	0.375	64130	0.645	2.26
19	OAR19_26856278.1	26856278	0.435	59761	0.917	109674	-0.607	-2.42
19	OAR19_29482474.1	29482474	0.024	126947	0.25	67338	0.634	2.23
19	OAR19_32547716.1	32547716	0.266	70031	0	125233	-0.581	-2.32
19	OAR19_32599689.1	32599689	0.345	56854	0.708	108436	-0.646	-2.56
19	OAR19_32762113.1	32762113	0.492	53569	0.125	88528	-0.502	-2.03
19	s73960.1	39384014	0.087	126583	0.458	66880	0.638	2.24
19	s39528.1	42575017	0.261	89938	0.125	148195	-0.499	-2.01
19	OAR19_42600649.1	42600649	0.391	81858	0.083	156142	-0.646	-2.56
19	OAR19_42652210.1	42652210	0.394	85887	0.042	149179	-0.552	-2.21
19	s22636.1	59916363	0.405	56779	0.042	118185	-0.733	-2.89
19	s46957.1	60036999	0.462	53821	0.875	118745	-0.791	-3.11
19	OAR19_60110456.1	60110456	0.467	55026	0.25	99524	-0.593	-2.36
19	s39166.1	60314654	0.516	69494	0.167	125246	-0.589	-2.35
19	DU258053_237.1	60339892	0.389	70733	0.125	125871	-0.576	-2.3
20	s68246.1	4245572	0.31	47845	0.083	85323	-0.578	-2.31
20	OAR20_5129052.1	5129052	0.378	52527	0.125	88686	-0.524	-2.11
20	s60078.1	5186558	0.451	49475	0.833	87899	-0.575	-2.3
20	s04534.1	7433126	0.226	110234	0.5	60098	0.607	2.12
20	s58455.1	12114370	0.399	54149	0.167	89588	-0.503	-2.03
20	OAR20_16662414.1	16662414	0.201	78739	0.583	41167	0.648	2.28
20	s28988.1	16967163	0.242	61168	0	109732	-0.584	-2.33
20	OAR20_17009154.1	17009154	0.304	55305	0.792	93102	-0.521	-2.09
20	s31094.1	17916366	0.457	61093	0.667	100492	-0.498	-2.01
20	OAR20_17942875.1	17942875	0.432	62398	0.833	127922	-0.718	-2.83
20	OAR20_17989776.1	17989776	0.31	66423	0.167	132667	-0.692	-2.73
20	OAR20_18051062_X.1	18051063	0.179	75449	0	171985	-0.824	-3.23
20	s33514.1	18064841	0.459	67471	0	171985	-0.936	-3.65
20	OAR20_18263165.1	18263165	0.258	83950	0.083	159508	-0.642	-2.55
20	OAR20_20535197.1	20535197	0.125	102438	0.375	57500	0.577	2.01
20	s58508.1	21159978	0.125	125718	0.417	70487	0.579	2.02
20	OAR20_26273474.1	26273474	0.516	57476	0.208	96806	-0.521	-2.1
20	OAR20_26317149.1	26317149	0.427	61350	0.167	103444	-0.522	-2.1
20	OAR20_48380367.1	48380367	0.332	63343	0.042	104217	-0.498	-2.01
20	s34702.1	50784607	0.418	45588	0.792	76961	-0.524	-2.1
20	s09368.1	52212848	0.34	56894	0.042	102133	-0.585	-2.33
20	OAR20_53322346.1	53322346	0.457	53127	0.875	91149	-0.54	-2.17
21	OAR21_7901164.1	7901164	0.109	83961	0.333	45632	0.61	2.13
21	OAR21_8029867.1	8029867	0.136	82029	0.417	45741	0.584	2.04
21	OAR21_12284283.1	12284283	0.204	101134	0.375	55847	0.594	2.07
21	s23216.1	20265482	0.459	57977	0.125	96938	-0.514	-2.07
21	OAR21_20301210.1	20301210	0.326	69399	0.042	115461	-0.509	-2.05
21	OAR21_20736264.1	20736264	0.215	73623	0.042	133879	-0.598	-2.38
21	OAR21_20798419.1	20798419	0.25	71459	0.083	133570	-0.626	-2.49
21	s46738.1	20940890	0.473	72689	0.833	127625	-0.563	-2.25
21	s33769.1	37830116	0.057	102156	0.333	55453	0.611	2.14
21	OAR21_38619329.1	38619329	0.035	99040	0.375	55325	0.582	2.03
21	s44129.1	47738773	0.092	82203	0.333	45115	0.6	2.1
22	OAR22_10565085_X.1	10565086	0.038	176771	0.292	87657	0.701	2.48
22	OAR22_10602337.1	10602337	0.076	174917	0.375	87113	0.697	2.46
22	s34017.1	10632260	0.103	164182	0.542	72259	0.821	2.92
22	OAR22_12733385.1	12733385	0.399	63012	0.167	123606	-0.674	-2.67
22	s16725.1	22184236	0.497	78275	0.042	131055	-0.515	-2.07
22	OAR22_23015129.1	23015129	0.033	138306	0.375	75717	0.602	2.11
22	OAR22_29684909.1	29684909	0.432	77789	0.125	132399	-0.532	-2.14
22	OAR22_29811673.1	29811673	0.465	81159	0.875	139321	-0.54	-2.17
22	OAR22_33083437.1	33083437	0.296	49178	0.083	87016	-0.571	-2.28
22	OAR22_34142073.1	34142073	0.293	52849	0.083	89893	-0.531	-2.13
22	OAR22_34273278.1	34273278	0.473	47986	0.125	90326	-0.633	-2.51
22	OAR22_35331669.1	35331669	0.079	74235	0.417	39718	0.625	2.19
22	OAR22_41678700.1	41678700	0.209	102350	0.417	56051	0.602	2.11
22	s60513.1	41736786	0.068	122286	0.333	58478	0.738	2.61
22	s26800.1	44586045	0.399	56574	0	109855	-0.664	-2.63
22	OAR22_45779784.1	45779784	0.459	44420	0.25	78389	-0.568	-2.27
22	OAR22_45811534.1	45811534	0.37	46650	0.208	84330	-0.592	-2.36
22	OAR22_45874160.1	45874160	0.421	49094	0.125	89330	-0.599	-2.39
22	s17868.1	49044110	0.454	75057	0.042	126743	-0.524	-2.11
22	OAR22_51317805.1	51317805	0.503	65828	0.125	125794	-0.648	-2.57
22	s45382.1	51370449	0.323	64514	0.042	132635	-0.721	-2.84
22	s54643.1	51408110	0.052	72049	0.083	131010	-0.598	-2.38
22	s11914.1	51425106	0.467	62305	0.083	131010	-0.743	-2.93
22	s19752.1	51508821	0.399	53912	0.333	90082	-0.513	-2.07
22	s75918.1	52559544	0.451	72911	0.125	154139	-0.749	-2.95
22	OAR22_52646185.1	52646185	0.016	103271	0	206736	-0.694	-2.74
22	s09557.1	52705336	0.351	76098	0.042	197317	-0.953	-3.71
22	s47182.1	52724975	0.114	91185	0.042	193911	-0.755	-2.97
22	s03083.1	52904252	0.435	73551	0.875	173376	-0.857	-3.35
22	OAR22_53071001.1	53071001	0.269	88478	0.125	173021	-0.671	-2.65
23	s04801.1	3850787	0.054	166803	0.375	93479	0.579	2.02
23	s53081.1	4068689	0.182	147369	0.458	79822	0.613	2.15
23	s55945.1	8239040	0.071	83251	0.417	42870	0.664	2.34
23	OARX_11486431.1	11486431	0.353	46296	0.208	78232	-0.525	-2.11
23	DU362898_292.1	11548290	0.418	43706	0.167	77173	-0.569	-2.27
23	DU214070_85.1	11733139	0.163	76893	0.292	39947	0.655	2.3
23	OARX_11734316.1	11734316	0.014	83399	0.292	46104	0.593	2.07
23	s17025.1	13545569	0.217	79450	0.5	40248	0.68	2.4
23	OAR23_18329080.1	18329080	0.019	137854	0.333	75184	0.606	2.12
23	s15552.1	22070879	0.508	32038	0.125	52757	-0.499	-2.01
23	CZ923541_121.1	22709003	0.503	32689	0.083	68369	-0.738	-2.91
23	s41277.1	22710247	0.345	35331	0.208	63180	-0.581	-2.32
23	OARX_23992544.1	23992544	0.109	58942	0.417	31070	0.64	2.25
23	s26134.1	24048363	0.315	49356	0.542	27696	0.578	2.01
23	OAR23_24059095.1	24059095	0.079	64061	0.333	33296	0.654	2.3
23	OAR23_25596379.1	25596379	0.114	95051	0.417	52784	0.588	2.05
23	OARX_25614788.1	25614788	0.264	78073	0.417	43969	0.574	2
23	OARX_25770728.1	25770728	0.16	88249	0.542	48167	0.605	2.12
23	OAR23_26218052.1	26218052	0.09	70283	0.417	38316	0.607	2.12
23	OARX_29830880.1	29830880	0.168	80386	0.458	44388	0.594	2.07
23	OARX_35497858.1	35497858	0.47	41919	0.083	74076	-0.569	-2.28
23	OARX_37504418.1	37504418	0.467	35454	0.167	60894	-0.541	-2.17
23	OARX_38309659.1	38309659	0.024	117321	0.25	59747	0.675	2.38
23	OAR23_38330983_X.1	38330984	0.103	111034	0.333	52550	0.748	2.65
23	OARX_38346902.1	38346902	0.128	101038	0.542	38961	0.953	3.42
23	OARX_38363560.1	38363560	0.011	107302	0.083	47060	0.824	2.94
23	OAR23_38365072.1	38365072	0.323	74914	0.417	31967	0.852	3.04
23	OARX_38404244.1	38404244	0.193	72155	0.458	32362	0.802	2.85
23	s29007.1	38404649	0.408	63584	0.5	32285	0.678	2.39
23	OARX_38431131.1	38431131	0.041	90718	0.292	48904	0.618	2.16
23	s00760.1	39057400	0.073	81250	0.417	38304	0.752	2.67
23	OARX_39212838.1	39212838	0.079	78833	0.292	40099	0.676	2.38
23	OARX_39308630.1	39308630	0.043	83357	0.333	42521	0.673	2.37
23	OARX_39393079.1	39393079	0.035	98038	0.25	49389	0.686	2.42
23	OAR23_39401985.1	39401985	0.185	85203	0.292	38619	0.791	2.81
23	OARX_39409681.1	39409681	0.035	94148	0.292	46208	0.712	2.52
23	OARX_39416790.1	39416790	0.035	94148	0.25	47359	0.687	2.42
23	s14962.1	40753961	0.424	53731	0.042	103539	-0.656	-2.6
23	OARX_40762309.1	40762309	0.38	54689	0.167	94201	-0.544	-2.18
23	s55132.1	43875745	0.182	126444	0.375	70294	0.587	2.05
23	s37648.1	43897656	0.073	137562	0.208	71671	0.652	2.29
23	s26999.1	43971869	0.098	140646	0.292	72868	0.658	2.31
23	s24603.1	44000642	0.149	133657	0.25	74645	0.583	2.03
23	OAR23_44089565.1	44089565	0.035	149023	0.333	67522	0.792	2.81
23	OAR23_44169966.1	44169966	0.274	106052	0.375	56470	0.63	2.21
23	s51129.1	44486205	0.217	46234	0.417	25741	0.586	2.04
23	s03300.1	45618264	0.47	53923	0	114984	-0.757	-2.98
23	OARX_45655473.1	45655473	0.394	48935	0.167	98018	-0.695	-2.74
23	OARX_45718836.1	45718836	0.473	47680	0.708	78951	-0.504	-2.03
23	s37196.1	46463107	0.402	55107	0.083	107177	-0.665	-2.63
23	OARX_46491130.1	46491130	0.427	45732	0.667	85633	-0.627	-2.49
23	s04057.1	46518355	0.253	51143	0.167	97472	-0.645	-2.56
23	OARX_46542447.1	46542447	0.34	49070	0.208	91090	-0.619	-2.46
23	OARX_46572093.1	46572093	0.405	54907	0.292	92578	-0.522	-2.1
23	OAR23_46601416.1	46601416	0.353	56134	0.042	100966	-0.587	-2.34
23	OARX_48771740.1	48771740	0.084	77644	0.292	43541	0.578	2.02
23	OAR23_48775222.1	48775222	0.057	78989	0.25	42900	0.61	2.14
23	OARX_48833538.1	48833538	0.141	70625	0.333	36718	0.654	2.3
23	OARX_53703822.1	53703822	0.133	41942	0.375	22705	0.614	2.15
23	OAR23_53721287.1	53721287	0.033	60659	0.208	30047	0.703	2.48
23	OAR23_53767254.1	53767254	0.155	61939	0.417	32841	0.634	2.23
23	OARX_54412853.1	54412853	0.198	76454	0.542	40828	0.627	2.2
23	OAR23_56314864.1	56314864	0.065	85647	0.208	47996	0.579	2.02
23	OAR23_56393684.1	56393684	0.247	77271	0.417	42209	0.605	2.12
23	OAR23_56430871.1	56430871	0.03	89465	0.25	44548	0.697	2.46
23	OAR23_59623047.1	59623047	0.451	46240	0.833	83384	-0.59	-2.35
23	OAR23_59883933.1	59883933	0.462	43802	0.25	72046	-0.498	-2.01
23	OAR23_60023800.1	60023800	0.505	40124	0.208	65870	-0.496	-2
23	OARX_61843689.1	61843689	0.321	44870	0	78168	-0.555	-2.22
23	OAR23_62297202.1	62297202	0.098	151007	0.333	84431	0.581	2.03
23	s37049.1	64227476	0.033	102097	0.417	54178	0.634	2.22
23	s31819.1	64549140	0.152	90334	0.542	45902	0.677	2.39
23	OARX_78232119.1	78232119	0.179	89020	0.417	48645	0.604	2.11
23	OARX_87110835.1	87110835	0.016	123065	0.292	65790	0.626	2.2
23	s10517.1	87163908	0.174	111483	0.375	57311	0.665	2.34
23	OARX_87273449.1	87273449	0.084	122552	0.333	53438	0.83	2.96
23	OARX_87506790.1	87506790	0.076	129576	0.167	72671	0.578	2.02
23	OARX_87544646.1	87544646	0.068	134542	0.458	62382	0.769	2.73
23	OARX_111110978.1	111110978	0.071	93590	0.375	50688	0.613	2.15
23	s14505.1	112684513	0.228	81722	0.042	145456	-0.577	-2.3
23	OARX_120998827.1	120998827	0.035	152167	0.208	81444	0.625	2.19
23	OARX_121076593.1	121076593	0.079	148310	0.417	74700	0.686	2.42
23	OARX_121097572.1	121097572	0.03	152814	0.208	80280	0.644	2.26
23	OARX_121227759.1	121227759	0.128	149761	0.417	72171	0.73	2.58
23	OARX_121272018.1	121272018	0.005	167446	0.292	83062	0.701	2.48
23	OARX_121307417.1	121307417	0.005	167446	0.292	83062	0.701	2.48
23	OARX_121352349_X.1	121352350	0.005	167446	0.25	85373	0.674	2.37
23	OARX_121652169.1	121652169	0.158	94586	0.583	49032	0.657	2.31
23	OARX_121716434.1	121716434	0.054	95399	0.375	47542	0.696	2.46
23	OARX_124785484.1	124785484	0.16	137948	0.292	75784	0.599	2.09
23	OARX_125130516.1	125130516	0.188	152776	0.375	77517	0.678	2.39
23	s52126.1	125224532	0.304	125934	0.583	69846	0.589	2.06
23	s39503.1	125268264	0.291	115767	0.458	60647	0.647	2.27
24	OAR24_9556480.1	9556480	0.413	53749	0.042	99891	-0.62	-2.46
24	OAR24_21000041.1	21000041	0.092	82252	0.5	39506	0.733	2.6
24	OAR24_21006003.1	21006003	0.092	82252	0.5	39506	0.733	2.6
24	s16604.1	21654146	0.071	84450	0.375	40154	0.743	2.63
24	OAR24_21803750.1	21803750	0.255	74376	0.5	39014	0.645	2.27
25	s66287.1	11685095	0.307	69915	0.125	115857	-0.505	-2.04
25	s42703.1	18374884	0.462	61807	0.125	123618	-0.693	-2.74
25	s57991.1	18409230	0.367	67957	0.167	130006	-0.649	-2.57
25	OAR25_18487832.1	18487832	0.291	77424	0.208	132703	-0.539	-2.16
25	s42757.1	18549632	0.228	86297	0	150321	-0.555	-2.22
25	OAR25_23251006.1	23251006	0.277	102899	0.5	55550	0.616	2.16
25	OAR25_23347213.1	23347213	0.003	142912	0.292	74691	0.649	2.28
25	s55653.1	23381741	0.038	139120	0.25	77105	0.59	2.06
25	s24871.1	28562254	0.451	65821	0.083	110154	-0.515	-2.07
25	s15288.1	28758289	0.438	60673	0.125	106035	-0.558	-2.23
25	s14354.1	28767078	0.429	59960	0.833	99095	-0.502	-2.03
25	OAR25_31530072_X.1	31530073	0.177	101816	0.375	52427	0.664	2.34
25	OAR25_33441227_X.1	33441228	0.304	62862	0.083	107346	-0.535	-2.15
25	OAR25_33538843.1	33538843	0.226	68560	0	113536	-0.504	-2.03
25	OAR25_39067458.1	39067458	0.201	120165	0.458	60217	0.691	2.44
25	OAR25_39101855_X.1	39101856	0.158	130074	0.458	61486	0.749	2.66
25	OAR25_39142108.1	39142108	0.071	138969	0.208	74928	0.618	2.16
25	OAR25_39175129.1	39175129	0.084	141352	0.375	63804	0.795	2.83
25	OAR25_39327464.1	39327464	0.014	142808	0.292	78623	0.597	2.09
25	s03069.1	39450114	0.234	116882	0.458	65290	0.582	2.03
25	s43733.1	43741472	0.508	46123	0.125	85337	-0.615	-2.45
25	OAR25_43801573.1	43801573	0.185	53530	0.083	91072	-0.531	-2.13
25	s58797.1	43878039	0.465	43126	0.125	86918	-0.701	-2.77
25	s50428.1	43914436	0.204	49425	0.042	93486	-0.637	-2.53
26	OAR26_2379781.1	2379781	0.016	174533	0.292	83768	0.734	2.6
26	OAR26_3797938.1	3797938	0.082	70328	0.458	30435	0.838	2.99
26	OAR26_4152106.1	4152106	0.052	88117	0.417	42874	0.72	2.55
26	s48083.1	4479642	0.082	77799	0.417	31380	0.908	3.25
26	OAR26_4541402.1	4541402	0.188	69912	0.333	35857	0.668	2.35
26	OAR26_4740739.1	4740739	0.299	59642	0.458	33568	0.575	2
26	OAR26_10000233.1	10000233	0.139	71011	0.417	34062	0.735	2.6
26	OAR26_10030669.1	10030669	0.111	73730	0.5	36754	0.696	2.46
26	OAR26_17810206.1	17810206	0.076	178166	0.167	98670	0.591	2.06
26	OAR26_17857214.1	17857214	0.03	182810	0.208	96343	0.641	2.25
26	OAR26_17946946.1	17946946	0.06	177148	0.167	92397	0.651	2.29
26	OAR26_17963171.1	17963171	0.065	178801	0.333	86940	0.721	2.55
26	OAR26_18063407_X.1	18063408	0.016	183823	0.125	99617	0.613	2.15
26	s12888.1	18133494	0.133	158874	0.375	82798	0.652	2.29
26	OAR26_18469834.1	18469834	0.155	108464	0.292	59649	0.598	2.09
26	OAR26_18524094.1	18524094	0.288	88955	0.5	49207	0.592	2.07
26	s00223.1	27802784	0.084	123038	0.292	65295	0.634	2.22
26	OAR26_33341119.1	33341119	0.239	120918	0.458	58388	0.728	2.58
26	s19573.1	33388448	0.196	127455	0.292	68280	0.624	2.19
26	OAR26_33484110.1	33484110	0.084	143793	0.333	64312	0.805	2.86
26	OAR26_33522255.1	33522255	0.247	119315	0.667	52774	0.816	2.9
26	s35632.1	33563626	0.141	138877	0.333	56520	0.899	3.22
26	s58549.1	33570109	0.019	151778	0	72951	0.733	2.59
26	OAR26_33593891.1	33593891	0.09	150437	0.375	55730	0.993	3.57
26	OAR26_33736395.1	33736395	0.122	145027	0.333	57508	0.925	3.31
26	OAR26_33765093_X.1	33765094	0.041	153688	0.083	72886	0.746	2.64
26	OAR26_33808544.1	33808544	0.201	122273	0.542	53239	0.831	2.96
26	OAR26_33901129.1	33901129	0.359	100212	0.5	50620	0.683	2.41
26	OAR26_33944596.1	33944596	0.041	127986	0.083	68543	0.624	2.19
26	OAR26_33980543.1	33980543	0.304	104245	0.417	51855	0.698	2.47
26	OAR26_34040013.1	34040013	0.304	99424	0.5	49936	0.689	2.43
26	OAR26_36101444.1	36101444	0.508	74045	0.042	125237	-0.526	-2.11
26	s63463.1	39182392	0.09	124451	0.417	69710	0.58	2.02
26	s59786.1	39245821	0.084	124053	0.417	62790	0.681	2.4
26	OAR26_39834577.1	39834577	0.024	110051	0.292	58322	0.635	2.23
26	s55769.1	39880300	0.155	99948	0.417	49723	0.698	2.46
26	OAR26_39892101_X.1	39892102	0.217	92628	0.458	49079	0.635	2.23
26	s32407.1	40213172	0.136	95522	0.417	44031	0.774	2.75
26	OAR26_40313798.1	40313798	0.158	80732	0.375	44201	0.602	2.11
26	OAR26_40344361.1	40344361	0.171	76050	0.375	40946	0.619	2.17
26	OAR26_41000588.1	41000588	0.302	61266	0.375	34331	0.579	2.02
26	s41467.1	41061827	0.337	62365	0.417	33023	0.636	2.23
26	OAR26_41067223.1	41067223	0.19	76116	0.375	34825	0.782	2.78
26	OAR26_42053565.1	42053565	0.084	128935	0.292	64893	0.687	2.42
26	DU261801_281.1	42076464	0.245	108895	0.375	53565	0.71	2.51
26	s25099.1	42077379	0.092	133046	0.25	63249	0.744	2.63
26	s70116.1	42106754	0.223	117623	0.542	54986	0.76	2.7
26	s35858.1	42432511	0.255	120432	0.458	66160	0.599	2.09
26	OAR26_42480765.1	42480765	0.223	126265	0.417	69119	0.603	2.11
26	OAR26_43707091.1	43707091	0.149	103876	0.25	54928	0.637	2.24
26	OAR26_44089889.1	44089889	0.019	142067	0.292	74203	0.649	2.28
26	OAR26_48188219.1	48188219	0.133	139788	0.417	74967	0.623	2.18

## Sheet: Table S3
Supplementary Table S3. List of 110 SNPs identified as being under selection using the nSL statistics (standardized nSL value higher than |2|) by ovine chromosome (OAR) and position of SNP within chromosome (in bp; Pos). The frequency of the derived allele (Freq), the number of consecutive segregating sites in the interval containing the SNP for the derived (SL1) and ancestral (SL0) alleles and t…
						nSL value
OAR	SNP	Pos	Freq	SL1	SL0	Raw	Standardized
1	s09749.1	76301148	0.235	7.8	3.26	0.871	3.87
1	OAR1_78515232.1	78515232	0.411	4.03	1.85	0.775	2.13
2	OAR2_24362681.1	24362681	0.349	4.51	1.93	0.852	2.29
2	OAR2_64990494.1	64990494	0.319	5.1	2.93	0.555	2.04
2	OAR2_69109387.1	69109387	0.413	7.62	3.41	0.805	2.2
2	OAR2_69954696_X.1	69954696	0.327	6.67	2.98	0.806	2.82
2	OAR2_70448477.1	70448477	0.367	4.68	2.09	0.806	2.18
2	OAR2_70541911.1	70541911	0.133	3.63	2.76	0.272	2.08
2	OAR2_71068470.1	71068470	0.319	4.62	2.66	0.554	2.04
2	s46549.1	72096274	0.207	4.99	2.65	0.633	2.3
2	OAR2_73441615.1	73441615	0.176	4.92	2.95	0.511	2.33
2	OAR2_128324363.1	128324363	0.27	7.25	3.56	0.713	3.04
2	OAR2_138309230.1	138309230	0.309	5.82	3.57	0.488	2.09
2	OAR2_140800368.1	140800368	0.138	4.77	3.65	0.267	2.06
2	OAR2_140817863.1	140817863	0.204	8.59	3.44	0.914	3.12
2	s13618.1	141376532	0.446	3	7.49	-0.914	-2.34
2	OAR2_142924312.1	142924312	0.069	5.07	2.25	0.813	2.54
2	OAR2_145723610.1	145723610	0.135	6.47	4.02	0.475	2.86
2	OAR2_146458539.1	146458539	0.393	2.54	6.43	-0.928	-2.07
2	OAR2_146928313.1	146928313	0.276	4.3	2.02	0.758	3.18
2	OAR2_147706146.1	147706146	0.25	4.87	2.02	0.882	2.95
2	OAR2_149383687.1	149383687	0.403	7.75	2.69	1.058	2.7
2	OAR2_150932052.1	150932052	0.309	5.97	3	0.69	2.71
2	OAR2_151846550.1	151846550	0.232	4.08	2	0.715	3.32
2	OAR2_151938109.1	151938109	0.061	5.34	1.86	1.053	3.22
2	OAR2_155734672.1	155734672	0.156	4.5	2.89	0.441	2.32
2	OAR2_174384315.1	174384315	0.362	5.65	2.35	0.879	2.36
2	OAR2_174609793.1	174609793	0.184	7.66	3.98	0.654	3.07
2	OAR2_207055128.1	207055128	0.497	4.92	1.86	0.974	2.2
2	OAR2_207247004.1	207247004	0.497	1.78	4.73	-0.98	-2.23
2	OAR2_209202124.1	209202124	0.319	5.76	3.2	0.586	2.14
2	OAR2_209490868.1	209490868	0.344	7	2.84	0.903	2.41
2	s24537.1	211289174	0.357	6.6	2.92	0.817	2.58
2	OAR2_211406169.1	211406169	0.38	5.95	2.6	0.827	2.37
3	OAR3_24302514.1	24302514	0.327	5.08	3.01	0.522	2.01
3	OAR3_24844330.1	24844330	0.446	2.56	6.19	-0.884	-2.26
3	OAR3_25097037.1	25097037	0.069	1.67	3.75	-0.809	-2.07
3	OAR3_26316951.1	26316951	0.327	4.66	2.14	0.778	2.74
3	OAR3_28544856.1	28544856	0.212	2.89	1.86	0.439	2.22
3	OAR3_28864450.1	28864450	0.097	4.19	2.75	0.42	2.38
3	OAR3_31072236.1	31072236	0.395	6.38	2.55	0.918	2.3
3	s24401.1	31149791	0.071	5.26	2.91	0.59	2.23
3	OAR3_31564061.1	31564061	0.247	5.11	3.35	0.421	2.44
3	OAR3_32133994.1	32133994	0.222	6.45	3.4	0.639	2.53
3	s43199.1	35158438	0.186	6.48	4.25	0.422	2.22
3	OAR3_38941113.1	38941113	0.352	3.25	7.68	-0.86	-2.07
3	s49084.1	39008465	0.153	2.7	5.79	-0.762	-2.17
3	s17774.1	40575005	0.263	7.54	3.54	0.757	2.58
3	s30253.1	151814077	0.329	5.52	2.98	0.616	2.28
3	s64380.1	152253183	0.217	5.51	2.83	0.667	3.01
3	OAR3_152366168.1	152366168	0.122	4.41	3.23	0.309	2.06
3	OAR3_152496353.1	152496353	0.291	5.63	3.2	0.566	2.15
3	OAR3_153687173.1	153687173	0.059	5.05	3.05	0.503	2.39
3	s22496.1	153853240	0.204	4.72	2.15	0.788	2.75
3	s71507.1	154493409	0.375	5.8	2.72	0.758	2.18
4	s49120.1	26564426	0.288	3.36	8.06	-0.875	-2.23
4	OAR4_26645098.1	26645098	0.125	3.09	6.08	-0.675	-2.04
4	OAR4_27320940_X.1	27320941	0.352	8.19	3.94	0.731	2.34
4	OAR4_27818517.1	27818517	0.309	2.46	6.12	-0.912	-2.21
4	OAR4_28021300.1	28021300	0.143	2.39	4.94	-0.726	-2.02
4	OAR4_28505041.1	28505041	0.286	6.32	2.88	0.786	3.16
4	OAR4_94696444.1	94696444	0.145	6.02	3.79	0.462	2.1
5	OAR5_98658014.1	98658014	0.362	5.9	2.55	0.84	2.27
5	OAR5_100623817.1	100623817	0.087	1.86	3.82	-0.718	-2.14
5	OAR5_101363113.1	101363113	0.378	5.84	2.84	0.721	2.09
5	s74352.1	101484042	0.079	10.05	2.44	1.417	4.77
6	OAR6_49522794.1	49522794	0.258	5.97	2.58	0.837	2.83
7	DU187907_160.1	6240179	0.191	3.82	2.68	0.355	2.25
7	OAR7_8023142.1	8023142	0.288	5.38	3.35	0.473	2.14
7	OAR7_79644611.1	79644611	0.344	5.47	2.42	0.817	2.2
8	OAR8_26915546.1	26915546	0.385	4.17	2.08	0.695	2.04
8	s45189.1	68748555	0.255	9.54	4.05	0.857	2.88
8	s45193.1	69371343	0.064	8.41	2.84	1.087	3.32
8	OAR8_69783512.1	69783512	0.472	5.53	2.42	0.825	2.18
8	OAR8_70845039.1	70845039	0.423	6.15	2.46	0.915	2.69
8	OAR8_71603726.1	71603726	0.199	4.05	2.42	0.515	2.88
8	s73793.1	72967220	0.11	4.76	3.49	0.31	2
9	OAR9_83911362.1	83911362	0.278	5.67	3.31	0.538	2.48
10	OAR10_31583158.1	31583158	0.232	6.39	2.79	0.828	3.72
12	OAR12_74837822.1	74837822	0.148	5.91	3.23	0.604	2.59
12	OAR12_76180531.1	76180531	0.339	8.07	3.75	0.766	2.19
12	OAR12_77224943.1	77224943	0.089	5.01	2.95	0.531	2.89
15	OAR15_25347321.1	25347321	0.199	3.35	2.32	0.367	2.3
16	OAR16_66401876.1	66401876	0.158	1.95	4.42	-0.82	-2.38
16	s48835.1	68441930	0.171	3.98	2.16	0.612	2.69
16	OAR16_68959159.1	68959159	0.227	4.06	2.25	0.592	2.39
16	OAR16_70992702_X.1	70992703	0.224	6.03	3.2	0.633	2.51
16	OAR16_71364480.1	71364480	0.398	5.5	2.4	0.831	2.09
18	OAR18_10151052_X.1	10151053	0.286	5.25	3.14	0.514	2.28
18	OAR18_11391615.1	11391615	0.298	5.09	2.6	0.674	2.46
18	OAR18_12687370.1	12687370	0.217	5.93	3.31	0.584	2.73
18	s16149.1	12778899	0.089	4.32	2.83	0.422	2.45
18	s12771.1	13089050	0.273	4.16	2.65	0.453	2.2
18	s41631.1	13271732	0.097	4.1	2.71	0.413	2.35
19	OAR19_35350920.1	35350920	0.166	8.88	4.06	0.783	3.07
22	OAR22_34323192.1	34323192	0.242	4	1.85	0.771	3.66
22	s51314.1	47937546	0.434	5.36	1.96	1.006	2.89
23	s57129.1	8701100	0.151	5.56	3.16	0.566	2.79
23	OAR23_9715053.1	9715053	0.11	2.08	4.29	-0.725	-2.52
23	OARX_11337494.1	11337494	0.304	6.71	3.58	0.628	2.52
23	s28390.1	20835748	0.344	7.62	3.01	0.93	2.47
23	s14714.1	21249314	0.176	6.1	3.13	0.666	2.88
23	OAR23_23383698.1	23383698	0.327	4.76	2.74	0.553	2.1
23	OARX_25770728.1	25770728	0.184	2.7	5.58	-0.724	-2.01
23	s75085.1	39846155	0.145	9.48	4.34	0.781	3.21
23	OAR23_41073934.1	41073934	0.293	5.47	2.69	0.709	2.56
23	OAR23_42662066.1	42662066	0.161	6.19	3.82	0.482	2.06
23	s55132.1	43875745	0.194	2.66	5.85	-0.787	-2.22
23	OARX_45554550.1	45554550	0.153	5.18	3.3	0.451	2.36
23	OARX_46551013.1	46551013	0.176	8.01	3.43	0.849	3.53

## Sheet: Table S4
Supplementary Table S4: List of genomic regions identified as candidate selection sweeps (SS). The ovine chromosome (OAR) on which the region was identified, the SNP identification and position (in bp) for the start and end of the candidate region, the total length (in bp) of the region identified, the number of SNPs involved in the definition of the region (N) and the number of these SNPs which …
Candidate	OAR	SNP Start	Start position	SNP End	End position	Lenght	N	SNPs
region								identified twice
SS1	1	s22866.1	9484601	s10625.1	9525145	40544	2	0
SS2	1	s24782.1	30064236	OAR1_30397578.1	30397578	333342	10	5
SS3	1	s23738.1	32771910	OAR1_32906689.1	32906689	134779	4	0
SS4	1	OAR1_46854842.1	46854842	OAR1_46879504.1	46879504	24662	2	0
SS5	1	s05498.1	74698979	OAR1_75114897.1	75114897	415918	6	0
SS6	1	s09749.1	76301148	s09749.1	76301148	1	1	1
SS7	1	OAR1_110553996.1	110553996	250506CS3900414400001_1178.1	111100644	546648	10	1
SS8	1	OAR1_117214017.1	117214017	OAR1_117268913.1	117268913	54896	2	0
SS9	1	OAR1_123594195.1	123594195	s53428.1	123690836	96641	2	0
SS10	1	OAR1_124203566.1	124203566	s06679.1	124296584	93018	2	1
SS11	1	OAR1_137481062.1	137481062	OAR1_137629618.1	137629618	148556	3	1
SS12	1	OAR1_137785444.1	137785444	OAR1_137928314.1	137928314	142870	3	0
SS13	1	OAR1_155396136.1	155396136	OAR1_155435821.1	155435821	39685	2	0
SS14	1	OAR1_160256874.1	160256874	OAR1_160629385.1	160629385	372511	7	1
SS15	1	OAR1_179373806.1	179373806	OAR1_179518897.1	179518897	145091	4	0
SS16	1	s36926.1	282486570	s08648.1	283011987	525417	9	0
SS17	1	OAR1_284736791.1	284736791	s46315.1	284779034	42243	2	0
SS18	1	OAR1_290804673.1	290804673	OAR1_291196951.1	291196951	392278	6	0
SS19	2	OAR2_3134809.1	3134809	OAR2_3481968.1	3481968	347159	4	0
SS20	2	OAR2_24362681.1	24362681	OAR2_24362681.1	24362681	1	1	1
SS21	2	OAR2_62824297.1	62824297	OAR2_62874966.1	62874966	50669	2	0
SS22	2	OAR2_64990494.1	64990494	OAR2_64990494.1	64990494	1	1	1
SS23	2	OAR2_65907499.1	65907499	OAR2_66083138.1	66083138	175639	4	1
SS24	2	OAR2_69109387.1	69109387	OAR2_69109387.1	69109387	1	1	1
SS25	2	OAR2_69954696_X.1	69954696	OAR2_69954696_X.1	69954696	1	1	1
SS26*	2	OAR2_70448477.1	70448477	OAR2_70541911.1	70541911	93434	2	2
SS27	2	s46549.1	72096274	s46549.1	72096274	1	1	1
SS28	2	OAR2_73441615.1	73441615	OAR2_73441615.1	73441615	1	1	1
SS29	2	OAR2_85557773.1	85557773	OAR2_85601895.1	85601895	44122	2	0
SS30	2	OAR2_104421923.1	104421923	OAR2_104465699.1	104465699	43776	2	0
SS31	2	s52442.1	114582342	s52442.1	114582342	1	1	1
SS32	2	OAR2_115230455.1	115230455	OAR2_115544820_X.1	115544820	314365	7	0
SS33	2	OAR2_128324363.1	128324363	OAR2_128341984.1	128341984	17621	2	1
SS34	2	s72460.1	134454139	OAR2_134555787.1	134555787	101648	2	1
SS35	2	OAR2_140684314.1	140684314	OAR2_140817863.1	140817863	133549	4	1
SS36	2	OAR2_141348394.1	141348394	s13618.1	141376532	28138	2	1
SS37	2	OAR2_142924312.1	142924312	OAR2_142924312.1	142924312	1	1	1
SS38	2	OAR2_146928313.1	146928313	OAR2_146928313.1	146928313	1	1	1
SS39	2	OAR2_147706146.1	147706146	OAR2_147839134.1	147839134	132988	3	1
SS40	2	OAR2_149383687.1	149383687	OAR2_149383687.1	149383687	1	1	1
SS41	2	OAR2_150932052.1	150932052	OAR2_150932052.1	150932052	1	1	1
SS42	2	OAR2_151846550.1	151846550	OAR2_155734672.1	155734672	3888122	3	3
SS43	2	s52807.1	165777114	OAR2_165875312.1	165875312	98198	3	0
SS44	2	OAR2_174384315.1	174384315	OAR2_174384315.1	174384315	1	1	1
SS45	2	OAR2_174609793.1	174609793	OAR2_174609793.1	174609793	1	1	1
SS46	2	OAR2_188693403.1	188693403	OAR2_188765072_X.1	188765073	71670	2	0
SS47	2	OAR2_188956672_X.1	188956673	s39707.1	189022577	65904	2	1
SS48	2	OAR2_189183764_X.1	189183765	OAR2_189593157.1	189593157	409392	10	5
SS49	2	s45904.1	198345768	OAR2_198392100.1	198392100	46332	2	0
SS50	2	OAR2_209202124.1	209202124	OAR2_209490868.1	209490868	288744	2	2
SS51	2	s24537.1	211289174	OAR2_211406169.1	211406169	116995	2	1
SS52	2	OAR2_258556152.1	258556152	OAR2_258668680.1	258668680	112528	3	1
SS53	3	OAR3_19747277.1	19747277	OAR3_19854319.1	19854319	107042	4	1
SS54	3	OAR3_24844330.1	24844330	OAR3_24844330.1	24844330	1	1	1
SS55	3	OAR3_25097037.1	25097037	OAR3_25097037.1	25097037	1	1	2
SS56	3	OAR3_25782534.1	25782534	s21719.1	25824789	42255	2	0
SS57	3	OAR3_26316951.1	26316951	s13240.1	26646366	329415	2	1
SS58	3	OAR3_28544856.1	28544856	OAR3_28624103.1	28624103	79247	2	0
SS59	3	s24401.1	31149791	s70012.1	31273689	123898	2	0
SS60	3	OAR3_32133994.1	32133994	OAR3_32133994.1	32133994	1	1	1
SS61	3	s43199.1	35158438	s43199.1	35158438	1	1	1
SS62	3	s17774.1	40575005	OAR3_40698853.1	40698853	123848	2	1
SS63	3	OAR3_43472281.1	43472281	s72091.1	43628111	155830	3	0
SS64	3	OAR3_64635196.1	64635196	OAR3_65008610.1	65008610	373414	9	1
SS65	3	s25032.1	65245543	OAR3_65439253.1	65439253	193710	4	0
SS66	3	s24884.1	65801293	s61844.1	65933693	132400	4	1
SS67	3	s62927.1	67373893	s04025.1	67476528	102635	3	0
SS68	3	OAR3_75027127_X.1	75027127	OAR3_75264176.1	75264176	237049	3	0
SS69	3	OAR3_116194829.1	116194829	OAR3_116607921.1	116607921	413092	9	3
SS70	3	OAR3_116763791.1	116763791	OAR3_117535692.1	117535692	771901	13	0
SS71	3	OAR3_117808530.1	117808530	OAR3_118131192.1	118131192	322662	6	0
SS72	3	OAR3_136980351.1	136980351	s18832.1	137268040	287689	3	1
SS73	3	s64380.1	152253183	OAR3_152496353.1	152496353	243170	3	3
SS74	3	s15002.1	162717201	OAR3_162794870.1	162794870	77669	3	0
SS75	3	OAR3_196830362.1	196830362	OAR3_197263301.1	197263301	432939	9	1
SS76	3	OAR3_217425006.1	217425006	OAR3_217476207.1	217476207	51201	3	0
SS77	3	s26777.1	231874198	s45127.1	232572973	698775	19	0
SS78	3	s34534.1	232752893	s39254.1	233072930	320037	6	0
SS79	3	s41386.1	234361513	OAR3_234634509.1	234634509	272996	6	1
SS80	4	s60027.1	26341668	OAR4_26380336.1	26380336	38668	2	1
SS81	4	s49120.1	26564426	OAR4_26691515_X.1	26691516	127090	3	2
SS82	4	OAR4_27320940_X.1	27320941	OAR4_27320940_X.1	27320941	1	1	1
SS83	4	OAR4_28021300.1	28021300	OAR4_28249856.1	28249856	228556	6	1
SS84	4	OAR4_28505041.1	28505041	OAR4_28505041.1	28505041	1	1	1
SS85	4	OAR4_31231875.1	31231875	OAR4_31331674.1	31331674	99799	2	0
SS86	4	OAR4_38383717.1	38383717	OAR4_38473241.1	38473241	89524	2	0
SS87	4	OAR4_40634758.1	40634758	s54979.1	40852652	217894	5	0
SS88*	4	OAR4_51441757.1	51441757	OAR4_51727269.1	51727269	285512	6	1
SS89	4	OAR4_52322626.1	52322626	OAR4_52591717.1	52591717	269091	7	3
SS90	4	OAR4_74102390.1	74102390	OAR4_74539177.1	74539177	436787	8	0
SS91	4	s12760.1	81203491	OAR4_81385395.1	81385395	181904	5	1
SS92	4	OAR4_94696444.1	94696444	OAR4_94766796.1	94766796	70352	2	1
SS93	4	OAR4_95003035.1	95003035	OAR4_95135338.1	95135338	132303	2	0
SS94	4	OAR4_95594403.1	95594403	OAR4_95728129.1	95728129	133726	2	0
SS95	4	OAR4_96250480.1	96250480	OAR4_96389676.1	96389676	139196	3	0
SS96	5	OAR5_30250061.1	30250061	OAR5_30402135.1	30402135	152074	3	0
SS97	5	OAR5_49021719.1	49021719	OAR5_49171934.1	49171934	150215	4	0
SS98	5	OAR5_49399930.1	49399930	s11543.1	49493078	93148	2	1
SS99	5	s07518.1	64621377	OAR5_64796936.1	64796936	175559	6	2
SS100	5	s18545.1	86870907	s07160.1	87702438	831531	14	5
SS101	5	OAR5_92367367_X.1	92367368	OAR5_92603004.1	92603004	235636	3	0
SS102	5	OAR5_101363113.1	101363113	s74352.1	101484042	120929	2	2
SS103	5	OAR5_113014322.1	113014322	OAR5_113100557.1	113100557	86235	3	0
SS104	6	OAR6_10358976.1	10358976	OAR6_10484730.1	10484730	125754	3	1
SS105	6	OAR6_14110551.1	14110551	OAR6_14287930.1	14287930	177379	5	0
SS106*	6	OAR6_15819645.1	15819645	OAR6_15846520.1	15846520	26875	2	0
SS107	6	OAR6_42185110.1	42185110	OAR6_42282329.1	42282329	97219	2	0
SS108	6	OAR6_47929474.1	47929474	OAR6_47970141.1	47970141	40667	2	0
SS109	6	OAR6_49522794.1	49522794	OAR6_49522794.1	49522794	1	1	1
SS110	6	OAR6_73054648.1	73054648	OAR6_73087918.1	73087918	33270	2	1
SS111*	6	OAR6_86718750.1	86718750	OAR6_88560184.1	88560184	1841434	23	0
SS112	6	OAR6_94508578.1	94508578	OAR6_94707195.1	94707195	198617	6	1
SS113	6	OAR6_108248854.1	108248854	s69298.1	108298342	49488	2	1
SS114	7	OAR7_32444174.1	32444174	OAR7_32487594.1	32487594	43420	2	0
SS115	7	OAR7_44501747.1	44501747	OAR7_44829954.1	44829954	328207	6	0
SS116	7	OAR7_79644611.1	79644611	OAR7_79644611.1	79644611	1	1	1
SS117	7	s03357.1	80171187	s65894.1	80320952	149765	3	0
SS118	8	DU411204_551.1	15275837	OAR8_15349408.1	15349408	73571	2	0
SS119	8	OAR8_26915546.1	26915546	OAR8_26915546.1	26915546	1	1	1
SS120	8	OAR8_58682759.1	58682759	OAR8_59175023.1	59175023	492264	6	2
SS121	8	OAR8_64999189.1	64999189	OAR8_65071831.1	65071831	72642	2	0
SS122	8	s45189.1	68748555	OAR8_68858255.1	68858255	109700	2	1
SS123	8	OAR8_71603726.1	71603726	OAR8_71603726.1	71603726	1	1	1
SS124*	8	OAR8_73728458.1	73728458	OAR8_73777977.1	73777977	49519	2	0
SS125	8	OAR8_74299776.1	74299776	s06163.1	74435725	135949	2	0
SS126	8	OAR8_82357525_X.1	82357526	OAR8_82520922.1	82520922	163396	4	0
SS127	9	s00904.1	1350584	OAR9_1473217.1	1473217	122633	2	0
SS128	9	s44678.1	24436990	s44678.1	24436990	1	1	1
SS129	9	s09188.1	31125556	s07939.1	31412422	286866	4	0
SS130	9	OAR9_31587097.1	31587097	OAR9_32131604.1	32131604	544507	10	0
SS131	9	OAR9_83911362.1	83911362	OAR9_83941099.1	83941099	29737	2	1
SS132	10	OAR10_14219189.1	14219189	s20641.1	14578017	358828	8	1
SS133	10	OAR10_15475606.1	15475606	OAR10_15597030.1	15597030	121424	2	1
SS134	10	OAR10_31583158.1	31583158	OAR10_31583158.1	31583158	1	1	1
SS135	10	DU323092_497.1	39815865	OAR10_40413367.1	40413367	597502	14	6
SS136	11	OAR11_49921941.1	49921941	OAR11_50038566.1	50038566	116625	3	1
SS137	11	OAR11_51153763.1	51153763	OAR11_51153763.1	51153763	1	1	1
SS138	12	OAR12_49323631.1	49323631	s26853.1	49367551	43920	2	0
SS139	12	OAR12_65650955.1	65650955	OAR12_65681430.1	65681430	30475	2	0
SS140	12	OAR12_71335590.1	71335590	OAR12_71581787.1	71581787	246197	5	1
SS141	12	OAR12_72131256.1	72131256	OAR12_72461244.1	72461244	329988	5	0
SS142	12	OAR12_73791139.1	73791139	OAR12_73822963.1	73822963	31824	2	0
SS143	12	s00705.1	74822196	OAR12_74837822.1	74837822	15626	2	1
SS144	12	OAR12_76180531.1	76180531	OAR12_76304636.1	76304636	124105	2	2
SS145	13	OAR13_5252361.1	5252361	OAR13_5525898.1	5525898	273537	5	1
SS146	13	s22084.1	5783509	OAR13_5908043.1	5908043	124534	2	0
SS147	13	OAR13_21176498.1	21176498	OAR13_21219966.1	21219966	43468	2	0
SS148	13	OAR13_33557008.1	33557008	OAR13_33835390.1	33835390	278382	4	0
SS149	13	OAR13_60759835.1	60759835	OAR13_60855392.1	60855392	95557	4	2
SS150	13	OAR13_61475864.1	61475864	OAR13_61547978.1	61547978	72114	2	0
SS151	13	OAR13_73158775.1	73158775	OAR13_73231241.1	73231241	72466	2	0
SS152	14	OAR14_34387347.1	34387347	OAR14_34444791.1	34444791	57444	2	0
SS153	15	OAR15_3963856.1	3963856	OAR15_4302920.1	4302920	339064	8	1
SS154	15	OAR15_15434412.1	15434412	OAR15_15651199.1	15651199	216787	6	1
SS155	15	OAR15_24068273.1	24068273	s45625.1	24200835	132562	3	0
SS156	15	OAR15_61018545.1	61018545	OAR15_61101488.1	61101488	82943	2	1
SS157	15	s07273.1	79488995	OAR15_79519197.1	79519197	30202	2	0
SS158	15	OAR15_87020994.1	87020994	OAR15_87133589.1	87133589	112595	3	0
SS159	16	OAR16_22178526.1	22178526	s30645.1	22250332	71806	2	0
SS160	16	s35691.1	39434882	s24799.1	39521076	86194	3	0
SS161	16	s43947.1	61984107	OAR16_62007323.1	62007323	23216	2	0
SS162	16	s48835.1	68441930	s48835.1	68441930	1	1	1
SS163	16	OAR16_68959159.1	68959159	OAR16_68959159.1	68959159	1	1	1
SS164	16	OAR16_71364480.1	71364480	OAR16_71364480.1	71364480	1	1	1
SS165	17	OAR17_17506704.1	17506704	OAR17_18024285.1	18024285	517581	9	2
SS166	17	s40587.1	18282352	OAR17_18343388.1	18343388	61036	2	0
SS167	17	OAR17_18639446.1	18639446	OAR17_18639446.1	18639446	1	1	1
SS168	17	s18049.1	55299727	s18049.1	55299727	1	1	1
SS169	18	OAR18_9257846.1	9257846	OAR18_9308735.1	9308735	50889	2	0
SS170	18	OAR18_9906343.1	9906343	OAR18_10151052_X.1	10151053	244710	4	1
SS171	18	OAR18_11391615.1	11391615	OAR18_11391615.1	11391615	1	1	1
SS172	18	OAR18_12687370.1	12687370	s16149.1	12778899	91529	2	2
SS173	18	s41631.1	13271732	s41631.1	13271732	1	1	1
SS174	18	s69489.1	15619389	OAR18_15803317.1	15803317	183928	3	0
SS175*	18	s43018.1	20798257	OAR18_20965425.1	20965425	167168	3	0
SS176	18	s00699.1	21356465	s11494.1	21660205	303740	4	0
SS177	18	s54579.1	49960877	OAR18_50488330.1	50488330	527453	12	2
SS178	18	OAR18_51871756.1	51871756	OAR18_51971419.1	51971419	99663	2	0
SS179	19	OAR19_35350920.1	35350920	OAR19_35350920.1	35350920	1	1	1
SS180	19	s39166.1	60314654	DU411432_523.1	60468232	153578	3	0
SS181	22	s16725.1	22184236	s30093.1	22489311	305075	5	0
SS182	22	OAR22_34142073.1	34142073	OAR22_34323192.1	34323192	181119	3	1
SS183	22	s51314.1	47937546	s51314.1	47937546	1	1	1
SS184	23	s57129.1	8701100	s57129.1	8701100	1	1	1
SS185	23	OARX_11337494.1	11337494	DU362898_292.1	11548290	210796	4	0
SS186	23	s28390.1	20835748	s28390.1	20835748	1	1	1
SS187	23	s14714.1	21249314	s14714.1	21249314	1	1	1
SS188	23	OAR23_23383698.1	23383698	OAR23_23420034.1	23420034	36336	2	0
SS189	23	OAR23_23986113.1	23986113	OAR23_24059095.1	24059095	72982	4	0
SS190	23	OARX_25770728.1	25770728	OARX_25770728.1	25770728	1	1	1
SS191	23	s75085.1	39846155	s75085.1	39846155	1	1	1
SS192	23	OAR23_41073934.1	41073934	OAR23_41073934.1	41073934	1	1	1
SS193	23	OAR23_42662066.1	42662066	OAR23_42662066.1	42662066	1	1	1
SS194*	23	s55132.1	43875745	OAR23_44169966.1	44169966	294221	6	1
SS195	23	OARX_45554550.1	45554550	OARX_45718836.1	45718836	164286	4	1
SS196	23	s37196.1	46463107	OAR23_46601416.1	46601416	138309	7	1
SS197	23	OARX_53703822.1	53703822	OAR23_53767254.1	53767254	63432	3	1
SS198	23	OARX_59578440.1	59578440	OAR23_59623047.1	59623047	44607	2	0
SS199	23	OAR23_59883933.1	59883933	OAR23_60124720.1	60124720	240787	4	0
SS200	23	s31819.1	64549140	s72987.1	64690745	141605	2	0
SS201	24	OAR24_21000041.1	21000041	OAR24_21006003.1	21006003	5962	2	2
SS202	24	s19141.1	21523019	OAR24_21803750.1	21803750	280731	3	0
SS203	25	OAR25_39067458.1	39067458	OAR25_39175129.1	39175129	107671	4	2
SS204	26	OAR26_17810206.1	17810206	s12888.1	18133494	323288	6	1
SS205	26	s14387.1	40909463	OAR26_41067223.1	41067223	157760	4	1
SS206	26	OAR26_42480765.1	42480765	OAR26_42567418.1	42567418	86653	2	0
SS207	26	OAR26_48188219.1	48188219	OAR26_48248025.1	48248025	59806	2	0

## Sheet: Table S5
Supplementary Table S5: List of candidate genes located on the 75 kb up- or down-stream the selection sweep regions defined according to the Oar v3.1 ovine reference genome (http://www.livestockgenomics.csiro.au/sheep/oar3.1.php). Identifications of the genes and their transcripts, the ovine chromosome (OAR) on which the genes are located, the positions (in bp) for gene start and gene end, the ge…
Gene stable ID	Transcript stable ID	OAR	Gene start (bp)	Gene end (bp)	Gene name	Gene description	Cow gene stable ID	Cow protein or transcript stable ID	Cow gene name	BTA	BTA start (bp)	BTA end (bp)
ENSOARG00000000402	ENSOART00000000423	1	9558414	9559214	GJB5	gap junction protein beta 5 [Source:HGNC Symbol;Acc:HGNC:4287]	ENSBTAG00000005717	ENSBTAP00000007517	GJB5	3	111524192	111525013
ENSOARG00000000437	ENSOART00000000464	1	9562466	9563266	GJB4	gap junction protein beta 4 [Source:HGNC Symbol;Acc:HGNC:4286]	ENSBTAG00000005719	ENSBTAP00000007518	GJB4	3	111519878	111522551
ENSOARG00000000815	ENSOART00000000870	1	123653763	123654257		keratin-associated protein 13-1-like [Source:NCBI gene;Acc:101106046]	ENSBTAG00000039602	ENSBTAP00000052751	KRTAP13-1	1	4775170	4776014
ENSOARG00000000905	ENSOART00000000968	1	123728586	123729068		keratin-associated protein 13-1-like [Source:NCBI gene;Acc:101116626]	ENSBTAG00000037933	ENSBTAP00000053063		1	4846978	4847475
ENSOARG00000007452	ENSOART00000008110	1	111014975	111016714	HSPA6	heat shock protein family A (Hsp70) member 6 [Source:HGNC Symbol;Acc:HGNC:5239]	ENSBTAG00000039035	ENSBTAP00000051168	HSPA6	3	8027845	8029776
ENSOARG00000008349	ENSOART00000009081	1	32857419	33055103	TACSTD2	tumor associated calcium signal transducer 2 [Source:HGNC Symbol;Acc:HGNC:11530]	ENSBTAG00000004381	ENSBTAP00000005750	TACSTD2	3	88032648	88033607
ENSOARG00000008349	ENSOART00000009082	1	32857419	33055103	TACSTD2	tumor associated calcium signal transducer 2 [Source:HGNC Symbol;Acc:HGNC:11530]	ENSBTAG00000004381	ENSBTAP00000005750	TACSTD2	3	88032648	88033607
ENSOARG00000008359	ENSOART00000009099	1	32970778	33023119	OMA1	OMA1 zinc metallopeptidase [Source:HGNC Symbol;Acc:HGNC:29661]	ENSBTAG00000017326	ENSBTAP00000023044	OMA1	3	88054070	88119290
ENSOARG00000009191	ENSOART00000010002	1	110493138	110495207			ENSBTAG00000022938	ENSBTAP00000001750	ITLN2	3	8519572	8529862
ENSOARG00000009280	ENSOART00000010100	1	110565377	110586833	F11R	F11 receptor [Source:HGNC Symbol;Acc:HGNC:14685]	ENSBTAG00000017846	ENSBTAP00000023725	F11R	3	8483556	8508122
ENSOARG00000009299	ENSOART00000010119	1	110608620	110609874		thiosulfate sulfurtransferase like domain containing 1 [Source:NCBI gene;Acc:101122649]	ENSBTAG00000017856	ENSBTAP00000023735	TSTD1	3	8461937	8463395
ENSOARG00000009376	ENSOART00000010205	1	110610853	110613480			ENSBTAG00000017873	ENSBTAP00000023760	USF1	3	8455700	8461692
ENSOARG00000009399	ENSOART00000010239	1	110616566	110632451	ARHGAP30	Rho GTPase activating protein 30 [Source:HGNC Symbol;Acc:HGNC:27414]	ENSBTAG00000017875	ENSBTAP00000023764	ARHGAP30	3	8439001	8453973
ENSOARG00000009471	ENSOART00000010319	1	110634945	110649461	NECTIN4	nectin cell adhesion molecule 4 [Source:HGNC Symbol;Acc:HGNC:19688]	ENSBTAG00000017877	ENSBTAP00000023767	NECTIN4	3	8421828	8438222
ENSOARG00000009489	ENSOART00000010333	1	110659945	110662957	KLHDC9	kelch domain containing 9 [Source:HGNC Symbol;Acc:HGNC:28489]	ENSBTAG00000020150	ENSBTAP00000026839	KLHDC9	3	8407875	8409695
ENSOARG00000009504	ENSOART00000010351	1	110662048	110673751		prefoldin subunit 2 [Source:NCBI gene;Acc:101102106]	ENSBTAG00000020152	ENSBTAP00000026841	PFDN2	3	8395605	8407551
ENSOARG00000009521	ENSOART00000010368	1	110673498	110676722	NIT1	nitrilase 1 [Source:HGNC Symbol;Acc:HGNC:7828]	ENSBTAG00000020153	ENSBTAP00000026843	NIT1	3	8392622	8395532
ENSOARG00000009591	ENSOART00000010441	1	110678153	110680342	DEDD	death effector domain containing [Source:HGNC Symbol;Acc:HGNC:2755]	ENSBTAG00000020154	ENSBTAP00000048161	DEDD	3	8381806	8392000
ENSOARG00000009605	ENSOART00000010453	1	110704687	110708142		ubiquitin-fold modifier conjugating enzyme 1 [Source:NCBI gene;Acc:101102771]	ENSBTAG00000021705	ENSBTAP00000028928	UFC1	3	8356956	8360652
ENSOARG00000009628	ENSOART00000010481	1	110709260	110714987	USP21	ubiquitin specific peptidase 21 [Source:HGNC Symbol;Acc:HGNC:12620]	ENSBTAG00000021893	ENSBTAP00000029184	USP21	3	8350180	8356345
ENSOARG00000009628	ENSOART00000010482	1	110709260	110714987	USP21	ubiquitin specific peptidase 21 [Source:HGNC Symbol;Acc:HGNC:12620]	ENSBTAG00000021893	ENSBTAP00000029184	USP21	3	8350180	8356345
ENSOARG00000009648	ENSOART00000010509	1	110716493	110719899		protoporphyrinogen oxidase [Source:NCBI gene;Acc:101103440]	ENSBTAG00000021894	ENSBTAP00000053328	PPOX	3	8345630	8349334
ENSOARG00000009668	ENSOART00000010523	1	110720587	110725343	B4GALT3	beta-1,4-galactosyltransferase 3 [Source:HGNC Symbol;Acc:HGNC:926]	ENSBTAG00000021897	ENSBTAP00000049355	B4GALT3	3	8340547	8345532
ENSOARG00000009686	ENSOART00000010544	1	110732480	110743111	ADAMTS4	ADAM metallopeptidase with thrombospondin type 1 motif 4 [Source:HGNC Symbol;Acc:HGNC:220]	ENSBTAG00000013210	ENSBTAP00000017583	ADAMTS4	3	8322938	8331146
ENSOARG00000009782	ENSOART00000010649	1	110747785	110756501	NDUFS2	NADH:ubiquinone oxidoreductase core subunit S2 [Source:HGNC Symbol;Acc:HGNC:7708]	ENSBTAG00000002203	ENSBTAP00000002852	NDUFS2	3	8309350	8318876
ENSOARG00000009800	ENSOART00000010663	1	110756453	110759295	FCER1G	Fc fragment of IgE receptor Ig [Source:HGNC Symbol;Acc:HGNC:3611]	ENSBTAG00000024503	ENSBTAP00000033956	FCER1G	3	8305544	8308776
ENSOARG00000009808	ENSOART00000010674	1	110762561	110763490	APOA2	apolipoprotein A2 [Source:HGNC Symbol;Acc:HGNC:601]	ENSBTAG00000009212	ENSBTAP00000012138	APOA2	3	8301476	8302729
ENSOARG00000009882	ENSOART00000010755	1	110766095	110768707	TOMM40L	translocase of outer mitochondrial membrane 40 like [Source:HGNC Symbol;Acc:HGNC:25756]	ENSBTAG00000009213	ENSBTAP00000012142	TOMM40L	3	8294406	8298900
ENSOARG00000009965	ENSOART00000010847	1	110769426	110774370	NR1I3	nuclear receptor subfamily 1 group I member 3 [Source:HGNC Symbol;Acc:HGNC:7969]	ENSBTAG00000009215	ENSBTAP00000012145	NR1I3	3	8290360	8295271
ENSOARG00000009980	ENSOART00000010856	1	110811623	110812638	PCP4L1	Purkinje cell protein 4 like 1 [Source:HGNC Symbol;Acc:HGNC:20448]	ENSBTAG00000040512	ENSBTAP00000053101	PCP4L1	3	8249981	8276724
ENSOARG00000009995	ENSOART00000010876	1	110829042	110833342	MPZ	myelin protein zero [Source:HGNC Symbol;Acc:HGNC:7225]	ENSBTAG00000033835	ENSBTAP00000045141	MPZ	3	8229236	8234089
ENSOARG00000010008	ENSOART00000010889	1	110836468	110865960	SDHC	succinate dehydrogenase complex subunit C [Source:HGNC Symbol;Acc:HGNC:10682]	ENSBTAG00000015853	ENSBTAP00000021075	SDHC	3	8195438	8226068
ENSOARG00000010023	ENSOART00000010907	1	110869166	110872355	CFAP126	cilia and flagella associated protein 126 [Source:HGNC Symbol;Acc:HGNC:32325]	ENSBTAG00000015856	ENSBTAP00000030094	CFAP126	3	8160871	8193427
ENSOARG00000010037	ENSOART00000010922	1	110907240	110907652			ENSBTAG00000046990	ENSBTAP00000056584	GON7	21	58416951	58424787
ENSOARG00000010051	ENSOART00000010935	1	111007547	111011120			ENSBTAG00000038124	ENSBTAP00000045494	FCGR2A	3	8033835	8040506
ENSOARG00000010070	ENSOART00000010960	1	111039478	111049403	FCGR3A	Fc fragment of IgG, low affinity IIIa, receptor (CD16a) [Source:NCBI gene;Acc:100192433]	ENSBTAG00000002096	ENSBTAP00000033639	FCGR3A	3	7996519	8005228
ENSOARG00000010094	ENSOART00000010985	1	111115681	111132021	FCGR2B	Fc fragment of IgG, low affinity IIb, receptor (CD32) [Source:NCBI gene;Acc:100192432]	ENSBTAG00000021842	ENSBTAP00000029116	FCGR2B	3	7928113	7944607
ENSOARG00000010166	ENSOART00000011063	1	111152231	111158523	FCRLA	Fc receptor like A [Source:HGNC Symbol;Acc:HGNC:18504]	ENSBTAG00000034159	ENSBTAP00000024098	FCRLA	3	7898510	7904866
ENSOARG00000010237	ENSOART00000011137	1	111170376	111175349	FCRLB	Fc receptor like B [Source:HGNC Symbol;Acc:HGNC:26431]	ENSBTAG00000014580	ENSBTAP00000019405	FCRLB	3	7881817	7886772
ENSOARG00000010237	ENSOART00000011138	1	111170376	111175349	FCRLB	Fc receptor like B [Source:HGNC Symbol;Acc:HGNC:26431]	ENSBTAG00000014580	ENSBTAP00000019405	FCRLB	3	7881817	7886772
ENSOARG00000011888	ENSOART00000012932	1	117086247	117143534	MAEL	maelstrom spermatogenic transposon silencer [Source:HGNC Symbol;Acc:HGNC:25929]	ENSBTAG00000016550	ENSBTAP00000034004	MAEL	3	1881239	1937675
ENSOARG00000011969	ENSOART00000013019	1	117229851	117262869	GPA33	glycoprotein A33 [Source:HGNC Symbol;Acc:HGNC:4445]	ENSBTAG00000009148	ENSBTAP00000012054	GPA33	3	1726504	1779667
ENSOARG00000011991	ENSOART00000013042	1	117282582	117349091	DUSP27	dual specificity phosphatase 27, atypical [Source:HGNC Symbol;Acc:HGNC:25034]	ENSBTAG00000008652	ENSBTAP00000011408	DUSP27	3	1656685	1723930
ENSOARG00000015776	ENSOART00000017175	1	137622166	137648808	C21orf91	chromosome 21 open reading frame 91 [Source:HGNC Symbol;Acc:HGNC:16459]	ENSBTAG00000001395	ENSBTAP00000001832	C1H21orf91	1	18719635	18748457
ENSOARG00000015790	ENSOART00000017191	1	137814444	137830717	BTG3	BTG anti-proliferation factor 3 [Source:NCBI gene;Acc:100620049]	ENSBTAG00000018704	ENSBTAP00000024895	BTG3	1	18909512	18928469
ENSOARG00000015844	ENSOART00000017254	1	137831616	137895592		CXADR, Ig-like cell adhesion molecule [Source:NCBI gene;Acc:101116618]	ENSBTAG00000004869	ENSBTAP00000006400	CXADR	1	18950612	18993431
ENSOARG00000015844	ENSOART00000017255	1	137831616	137895592		CXADR, Ig-like cell adhesion molecule [Source:NCBI gene;Acc:101116618]	ENSBTAG00000004869	ENSBTAP00000006400	CXADR	1	18950612	18993431
ENSOARG00000017399	ENSOART00000018939	1	160251504	160252442		nucleophosmin [Source:NCBI gene;Acc:101102605]	ENSBTAG00000015316	ENSBTAP00000020363	NPM1	20	3111198	3123860
ENSOARG00000017430	ENSOART00000018972	1	160516447	160545913	ARL6	ADP ribosylation factor like GTPase 6 [Source:HGNC Symbol;Acc:HGNC:13210]	ENSBTAG00000010091	ENSBTAP00000013306	ARL6	1	41640353	41679711
ENSOARG00000017511	ENSOART00000019061	1	160568914	160627375			ENSBTAG00000047147	ENSBTAP00000054801		1	41700079	41756925
ENSOARG00000017529	ENSOART00000019086	1	160628720	160692910		crystallin beta-gamma domain containing 3 [Source:NCBI gene;Acc:101103442]	ENSBTAG00000008346	ENSBTAP00000032337		1	41758531	41824958
ENSOARG00000017594	ENSOART00000019147	1	160694732	160720991	RIOX2	ribosomal oxygenase 2 [Source:HGNC Symbol;Acc:HGNC:19441]	ENSBTAG00000015546	ENSBTAP00000020656	RIOX2	1	41826468	41859594
ENSOARG00000017683	ENSOART00000019243	1	76246702	76279708	PALMD	palmdelphin [Source:HGNC Symbol;Acc:HGNC:15846]	ENSBTAG00000017655	ENSBTAP00000023485	PALMD	3	43688103	43748131
ENSOARG00000017700	ENSOART00000019260	1	76293287	76332605	FRRS1	ferric chelate reductase 1 [Source:HGNC Symbol;Acc:HGNC:27622]	ENSBTAG00000003440	ENSBTAP00000004475	FRRS1	3	43651196	43676797
ENSOARG00000005893	ENSOART00000006405	10	14218546	14218920			ENSBTAG00000009304	ENSBTAP00000012256	PDCD5	18	43254168	43260903
ENSOARG00000007449	ENSOART00000008113	10	13718058	14172217	ENOX1	ecto-NOX disulfide-thiol exchanger 1 [Source:HGNC Symbol;Acc:HGNC:25474]	ENSBTAG00000012434	ENSBTAP00000016503	ENOX1	12	13381950	13634620
ENSOARG00000007486	ENSOART00000008147	10	14377062	14438930	CCDC122	coiled-coil domain containing 122 [Source:HGNC Symbol;Acc:HGNC:26478]	ENSBTAG00000034753	ENSBTAP00000046134	CCDC122	12	14101258	14126892
ENSOARG00000007534	ENSOART00000008202	10	14449449	14457252		laccase domain containing 1 [Source:NCBI gene;Acc:101109625]	ENSBTAG00000016691	ENSBTAP00000022192	LACC1	12	14136842	14145893
ENSOARG00000007556	ENSOART00000008225	10	15496124	15528699	NUFIP1	NUFIP1, FMR1 interacting protein 1 [Source:HGNC Symbol;Acc:HGNC:8057]	ENSBTAG00000009415	ENSBTAP00000012392	NUFIP1	12	15164032	15203164
ENSOARG00000007602	ENSOART00000008278	10	15528583	15557132		GPALPP motifs containing 1 [Source:NCBI gene;Acc:101110422]	ENSBTAG00000009416	ENSBTAP00000046105	GPALPP1	12	15203256	15220754
ENSOARG00000007610	ENSOART00000008283	10	15648077	15780411	GTF2F2	general transcription factor IIF subunit 2 [Source:HGNC Symbol;Acc:HGNC:4653]	ENSBTAG00000034495	ENSBTAP00000045836	GTF2F2	12	15329215	15465651
ENSOARG00000012051	ENSOART00000013106	10	31237426	31609528	MTUS2	microtubule associated scaffold protein 2 [Source:HGNC Symbol;Acc:HGNC:20595]	ENSBTAG00000001094	ENSBTAP00000055762	MTUS2	12	31029405	31296069
ENSOARG00000012051	ENSOART00000013108	10	31237426	31609528	MTUS2	microtubule associated scaffold protein 2 [Source:HGNC Symbol;Acc:HGNC:20595]	ENSBTAG00000001094	ENSBTAP00000055762	MTUS2	12	31029405	31296069
ENSOARG00000000488	ENSOART00000000523	11	50830224	51148991	RPTOR	regulatory associated protein of MTOR complex 1 [Source:HGNC Symbol;Acc:HGNC:30287]	ENSBTAG00000002883	ENSBTAP00000003739	RPTOR	19	52308519	52629957
ENSOARG00000000585	ENSOART00000000627	11	51200860	51206393	NPTX1	neuronal pentraxin 1 [Source:HGNC Symbol;Acc:HGNC:7952]	ENSBTAG00000008940	ENSBTAP00000011769	NPTX1	19	52679104	52685498
ENSOARG00000016997	ENSOART00000018513	11	49837708	49934959			ENSBTAG00000019321	ENSBTAP00000040298	CCDC57	19	51271301	51351984
ENSOARG00000017168	ENSOART00000018693	11	49940273	49955854	FASN	fatty acid synthase [Source:HGNC Symbol;Acc:HGNC:3594]	ENSBTAG00000015980	ENSBTAP00000021260	FASN	19	51384922	51403614
ENSOARG00000017277	ENSOART00000018806	11	49972871	49978551	DUS1L	dihydrouridine synthase 1 like [Source:HGNC Symbol;Acc:HGNC:30086]	ENSBTAG00000047760	ENSBTAP00000056313	DUS1L	19	51416679	51422719
ENSOARG00000017353	ENSOART00000018897	11	49979394	49983705	GPS1	G protein pathway suppressor 1 [Source:HGNC Symbol;Acc:HGNC:4549]	ENSBTAG00000019317	ENSBTAP00000025728	GPS1	19	51422926	51427197
ENSOARG00000017365	ENSOART00000018903	11	49984497	49987075			ENSBTAG00000011575	ENSBTAP00000015378	RFNG	19	51429344	51431873
ENSOARG00000017409	ENSOART00000018949	11	50014563	50023438			ENSBTAG00000008747	ENSBTAP00000048055	DCXR	19	51466698	51469340
ENSOARG00000017436	ENSOART00000018976	11	50015277	50016873			ENSBTAG00000047043	ENSBTAP00000055688	DCXR	19	51461750	51463698
ENSOARG00000017460	ENSOART00000019005	11	50037326	50039379	RAC3	Rac family small GTPase 3 [Source:HGNC Symbol;Acc:HGNC:9803]	ENSBTAG00000022927	ENSBTAP00000031119	RAC3	19	51470292	51471813
ENSOARG00000017544	ENSOART00000019101	11	50040435	50047414	LRRC45	leucine rich repeat containing 45 [Source:HGNC Symbol;Acc:HGNC:28302]	ENSBTAG00000004111	ENSBTAP00000040289	LRRC45	19	51478679	51493635
ENSOARG00000017637	ENSOART00000019191	11	50050272	50051095			ENSBTAG00000004108	ENSBTAP00000005369	CENPX	19	51494262	51497888
ENSOARG00000017643	ENSOART00000019198	11	50052768	50086400	ASPSCR1	ASPSCR1, UBX domain containing tether for SLC2A4 [Source:HGNC Symbol;Acc:HGNC:13825]	ENSBTAG00000047973	ENSBTAP00000054549		19	51499260	51515723
ENSOARG00000004051	ENSOART00000004407	12	49251662	49262858	DVL1	dishevelled segment polarity protein 1 [Source:HGNC Symbol;Acc:HGNC:3084]	ENSBTAG00000010696	ENSBTAP00000014152	DVL1	16	52431328	52440427
ENSOARG00000004478	ENSOART00000004872	12	49270313	49271132	CPTP	ceramide-1-phosphate transfer protein [Source:HGNC Symbol;Acc:HGNC:28116]	ENSBTAG00000007623	ENSBTAP00000010025	CPTP	16	52572639	52576496
ENSOARG00000004725	ENSOART00000005149	12	49273994	49283355	INTS11	integrator complex subunit 11 [Source:HGNC Symbol;Acc:HGNC:26052]	ENSBTAG00000007620	ENSBTAP00000010020	INTS11	16	52576620	52586919
ENSOARG00000004905	ENSOART00000005343	12	49283888	49286061	PUSL1	pseudouridylate synthase like 1 [Source:HGNC Symbol;Acc:HGNC:26914]	ENSBTAG00000007619	ENSBTAP00000042384	PUSL1	16	52586830	52589663
ENSOARG00000005065	ENSOART00000005527	12	49291098	49303940	ACAP3	ArfGAP with coiled-coil, ankyrin repeat and PH domains 3 [Source:HGNC Symbol;Acc:HGNC:16754]	ENSBTAG00000009856	ENSBTAP00000013003	ACAP3	16	52601203	52610521
ENSOARG00000005427	ENSOART00000005916	12	49306121	49309851			ENSBTAG00000017674	ENSBTAP00000023511	SCNN1D	16	52595746	52599094
ENSOARG00000005616	ENSOART00000006116	12	49319036	49326603	UBE2J2	ubiquitin conjugating enzyme E2 J2 [Source:HGNC Symbol;Acc:HGNC:19268]	ENSBTAG00000015882	ENSBTAP00000021109	UBE2J2	16	52441615	52449785
ENSOARG00000005745	ENSOART00000006257	12	49329900	49333888	C1QTNF12	C1q and TNF related 12 [Source:HGNC Symbol;Acc:HGNC:32308]	ENSBTAG00000031631	ENSBTAP00000042301	C1QTNF12	16	52452723	52456578
ENSOARG00000005931	ENSOART00000006452	12	49342721	49344404	B3GALT6	beta-1,3-galactosyltransferase 6 [Source:HGNC Symbol;Acc:HGNC:17978]	ENSBTAG00000037523	ENSBTAP00000047821	B3GALT6	16	52467804	52468793
ENSOARG00000006080	ENSOART00000006612	12	49344017	49360624	SDF4	stromal cell derived factor 4 [Source:HGNC Symbol;Acc:HGNC:24188]	ENSBTAG00000015642	ENSBTAP00000020778	SDF4	16	52474085	52481382
ENSOARG00000006080	ENSOART00000006614	12	49344017	49360624	SDF4	stromal cell derived factor 4 [Source:HGNC Symbol;Acc:HGNC:24188]	ENSBTAG00000015642	ENSBTAP00000020778	SDF4	16	52474085	52481382
ENSOARG00000006133	ENSOART00000006667	12	49359924	49362352	TNFRSF4	TNF receptor superfamily member 4 [Source:HGNC Symbol;Acc:HGNC:11918]	ENSBTAG00000015635	ENSBTAP00000020764	TNFRSF4	16	52484468	52487309
ENSOARG00000006215	ENSOART00000006760	12	49367306	49370242			ENSBTAG00000015632	ENSBTAP00000020759	TNFRSF18	16	52492065	52494746
ENSOARG00000006383	ENSOART00000006941	12	49375017	49390342	TTLL10	tubulin tyrosine ligase like 10 [Source:HGNC Symbol;Acc:HGNC:26693]	ENSBTAG00000018028	ENSBTAP00000033949	TTLL10	16	52499838	52514414
ENSOARG00000007338	ENSOART00000007986	12	65559198	65592723	ODR4	odr-4 GPCR localization factor homolog [Source:HGNC Symbol;Acc:HGNC:24299]	ENSBTAG00000011946	ENSBTAP00000015853	ODR4	16	68950172	68986701
ENSOARG00000007457	ENSOART00000008119	12	65613276	65617497	PDC	phosducin [Source:HGNC Symbol;Acc:HGNC:8759]	ENSBTAG00000004176	ENSBTAP00000005468	PDC	16	69009430	69013701
ENSOARG00000012287	ENSOART00000013359	12	71301567	71436787	SYT14	synaptotagmin 14 [Source:HGNC Symbol;Acc:HGNC:23143]	ENSBTAG00000046723	ENSBTAP00000056509	SYT14	16	75069690	75212644
ENSOARG00000012524	ENSOART00000013618	12	71583789	71612947	UTP25	UTP25, small subunit processor component [Source:HGNC Symbol;Acc:HGNC:28440]	ENSBTAG00000020886	ENSBTAP00000054880	UTP25	16	75346250	75373188
ENSOARG00000012720	ENSOART00000013829	12	71642946	71654633	IRF6	interferon regulatory factor 6 [Source:NCBI gene;Acc:443083]	ENSBTAG00000002849	ENSBTAP00000054388	IRF6	16	75401221	75417466
ENSOARG00000012720	ENSOART00000013830	12	71642946	71654633	IRF6	interferon regulatory factor 6 [Source:NCBI gene;Acc:443083]	ENSBTAG00000002849	ENSBTAP00000054388	IRF6	16	75401221	75417466
ENSOARG00000013891	ENSOART00000015123	12	73700588	73737242			ENSBTAG00000005397	ENSBTAP00000007107	CD46	16	77483017	77522665
ENSOARG00000015345	ENSOART00000016698	12	74597237	74860995	DENND1B	DENN domain containing 1B [Source:HGNC Symbol;Acc:HGNC:28404]	ENSBTAG00000012433	ENSBTAP00000016502		16	78402085	78468912
ENSOARG00000000461	ENSOART00000000489	13	21174224	21289099	NEBL	nebulette [Source:HGNC Symbol;Acc:HGNC:16932]	ENSBTAG00000013339	ENSBTAP00000053811	NEBL	13	22382763	22496405
ENSOARG00000001757	ENSOART00000001889	13	60691453	60692696	FOXS1	forkhead box S1 [Source:HGNC Symbol;Acc:HGNC:3735]	ENSBTAG00000009206	ENSBTAP00000012128	FOXS1	13	61924322	61925629
ENSOARG00000001815	ENSOART00000001952	13	60693072	60704821			ENSBTAG00000031214	ENSBTAP00000012124		13	61928617	61938236
ENSOARG00000001924	ENSOART00000002067	13	60708643	60717327			ENSBTAG00000009005	ENSBTAP00000011856	DUSP15	13	61941884	61950327
ENSOARG00000002139	ENSOART00000002310	13	60717466	60772689	TTLL9	tubulin tyrosine ligase like 9 [Source:HGNC Symbol;Acc:HGNC:16118]	ENSBTAG00000005937	ENSBTAP00000012842	TTLL9	13	61958857	62006471
ENSOARG00000002139	ENSOART00000002311	13	60717466	60772689	TTLL9	tubulin tyrosine ligase like 9 [Source:HGNC Symbol;Acc:HGNC:16118]	ENSBTAG00000005937	ENSBTAP00000012842	TTLL9	13	61958857	62006471
ENSOARG00000002416	ENSOART00000002617	13	60775487	60781584	PDRG1	p53 and DNA damage regulated 1 [Source:HGNC Symbol;Acc:HGNC:16119]	ENSBTAG00000009743	ENSBTAP00000012845	PDRG1	13	62007731	62014961
ENSOARG00000002481	ENSOART00000002684	13	60797386	60822789	XKR7	XK related 7 [Source:HGNC Symbol;Acc:HGNC:23062]	ENSBTAG00000016348	ENSBTAP00000021750	XKR7	13	62030345	62054881
ENSOARG00000002564	ENSOART00000002777	13	60835911	60855548			ENSBTAG00000031453	ENSBTAP00000042050	CCM2L	13	62068569	62087750
ENSOARG00000002820	ENSOART00000003053	13	60874932	60921921	HCK	HCK proto-oncogene, Src family tyrosine kinase [Source:HGNC Symbol;Acc:HGNC:4840]	ENSBTAG00000007932	ENSBTAP00000051020	HCK	13	62106257	62151619
ENSOARG00000002820	ENSOART00000003055	13	60874932	60921921	HCK	HCK proto-oncogene, Src family tyrosine kinase [Source:HGNC Symbol;Acc:HGNC:4840]	ENSBTAG00000007932	ENSBTAP00000051020	HCK	13	62106257	62151619
ENSOARG00000004020	ENSOART00000004370	13	61411307	61435428		COMM domain containing 7 [Source:NCBI gene;Acc:101104771]	ENSBTAG00000016427	ENSBTAP00000021846	COMMD7	13	62647738	62675887
ENSOARG00000004690	ENSOART00000005110	13	61459737	61515972	DNMT3B	DNA methyltransferase 3 beta [Source:HGNC Symbol;Acc:HGNC:2979]	ENSBTAG00000003901	ENSBTAP00000005094	DNMT3B	13	62700411	62721124
ENSOARG00000004690	ENSOART00000005113	13	61459737	61515972	DNMT3B	DNA methyltransferase 3 beta [Source:HGNC Symbol;Acc:HGNC:2979]	ENSBTAG00000003901	ENSBTAP00000005094	DNMT3B	13	62700411	62721124
ENSOARG00000004690	ENSOART00000005117	13	61459737	61515972	DNMT3B	DNA methyltransferase 3 beta [Source:HGNC Symbol;Acc:HGNC:2979]	ENSBTAG00000003901	ENSBTAP00000005094	DNMT3B	13	62700411	62721124
ENSOARG00000004899	ENSOART00000005332	13	73091291	73092976			ENSBTAG00000014329	ENSBTAP00000019052		13	74314687	74317437
ENSOARG00000004969	ENSOART00000005411	13	73117156	73118692	SLPI	secretory leukocyte peptidase inhibitor [Source:NCBI gene;Acc:641306]	ENSBTAG00000004148	ENSBTAP00000005424	SLPI	13	74337277	74339570
ENSOARG00000004980	ENSOART00000005426	13	73137854	73150151	MATN4	matrilin 4 [Source:HGNC Symbol;Acc:HGNC:6910]	ENSBTAG00000011279	ENSBTAP00000014986	MATN4	13	74358170	74372227
ENSOARG00000005105	ENSOART00000005562	13	73152319	73160821	RBPJL	recombination signal binding protein for immunoglobulin kappa J region like [Source:HGNC Symbol;Acc:HGNC:13761]	ENSBTAG00000011283	ENSBTAP00000014992	RBPJL	13	74370922	74381016
ENSOARG00000005209	ENSOART00000005677	13	73172620	73181525	SDC4	syndecan 4 [Source:HGNC Symbol;Acc:HGNC:10661]	ENSBTAG00000015127	ENSBTAP00000054678	SDC4	13	74393120	74412880
ENSOARG00000005277	ENSOART00000005750	13	73209428	73212523	SYS1	SYS1, golgi trafficking protein [Source:HGNC Symbol;Acc:HGNC:16162]	ENSBTAG00000005181	ENSBTAP00000006825	SYS1	13	74429935	74433440
ENSOARG00000005348	ENSOART00000005830	13	61581681	61607701	SUN5	Sad1 and UNC84 domain containing 5 [Source:HGNC Symbol;Acc:HGNC:16252]	ENSBTAG00000013056	ENSBTAP00000017354	SUN5	13	62822739	62843246
ENSOARG00000005370	ENSOART00000005853	13	73219819	73222726	TP53TG5	TP53 target 5 [Source:HGNC Symbol;Acc:HGNC:15856]	ENSBTAG00000005184	ENSBTAP00000006831	TP53TG5	13	74440209	74443091
ENSOARG00000005422	ENSOART00000005906	13	73241058	73243065	DBNDD2	dysbindin domain containing 2 [Source:HGNC Symbol;Acc:HGNC:15881]	ENSBTAG00000005186	ENSBTAP00000055495	DBNDD2	13	74458057	74462461
ENSOARG00000005497	ENSOART00000005993	13	73249773	73260880	PIGT	phosphatidylinositol glycan anchor biosynthesis class T [Source:HGNC Symbol;Acc:HGNC:14938]	ENSBTAG00000016122	ENSBTAP00000021457	PIGT	13	74468626	74480363
ENSOARG00000005575	ENSOART00000006074	13	73265630	73268426			ENSBTAG00000016127	ENSBTAP00000021466	SPINT3	13	74484052	74486972
ENSOARG00000005580	ENSOART00000006076	13	73306235	73315006			ENSBTAG00000014345	ENSBTAP00000050982		13	74526199	74535935
ENSOARG00000005624	ENSOART00000006128	13	61611933	61633734	BPIFB2	BPI fold containing family B member 2 [Source:HGNC Symbol;Acc:HGNC:16177]	ENSBTAG00000019200	ENSBTAP00000025557	BPIFB2	13	62850752	62869092
ENSOARG00000005624	ENSOART00000006129	13	61611933	61633734	BPIFB2	BPI fold containing family B member 2 [Source:HGNC Symbol;Acc:HGNC:16177]	ENSBTAG00000019200	ENSBTAP00000025557	BPIFB2	13	62850752	62869092
ENSOARG00000014107	ENSOART00000015362	13	33500822	33514986			ENSBTAG00000016294	ENSBTAP00000021674	ZNF438	13	34524932	34807031
ENSOARG00000014369	ENSOART00000015657	13	33648068	33761883	SVIL	supervillin [Source:HGNC Symbol;Acc:HGNC:11480]	ENSBTAG00000046981	ENSBTAP00000027592		13	34922199	34945103
ENSOARG00000002953	ENSOART00000003199	14	34284754	34340963	LRRC36	leucine rich repeat containing 36 [Source:HGNC Symbol;Acc:HGNC:25615]	ENSBTAG00000001838	ENSBTAP00000002402	LRRC36	18	35056134	35117221
ENSOARG00000002965	ENSOART00000003212	14	34345474	34346277	TPPP3	tubulin polymerization promoting protein family member 3 [Source:HGNC Symbol;Acc:HGNC:24162]	ENSBTAG00000019822	ENSBTAP00000026407	TPPP3	18	35121243	35124820
ENSOARG00000002972	ENSOART00000003223	14	34349965	34361662	ZDHHC1	zinc finger DHHC-type containing 1 [Source:HGNC Symbol;Acc:HGNC:17916]	ENSBTAG00000038134	ENSBTAP00000013295	ZDHHC1	18	35125731	35146419
ENSOARG00000002986	ENSOART00000003239	14	34383881	34389053	HSD11B2	hydroxysteroid 11-beta dehydrogenase 2 [Source:NCBI gene;Acc:443530]	ENSBTAG00000005685	ENSBTAP00000007470	HSD11B2	18	35159766	35165470
ENSOARG00000002996	ENSOART00000003248	14	34390423	34427751	ATP6V0D1	ATPase H+ transporting V0 subunit d1 [Source:HGNC Symbol;Acc:HGNC:13724]	ENSBTAG00000014553	ENSBTAP00000019346	ATP6V0D1	18	35165958	35205066
ENSOARG00000003006	ENSOART00000003252	14	34428539	34429286	AGRP	agouti related neuropeptide [Source:HGNC Symbol;Acc:HGNC:330]	ENSBTAG00000014556	ENSBTAP00000019347	AGRP	18	35205885	35206635
ENSOARG00000003027	ENSOART00000003292	14	34463314	34472366	RIPOR1	RHO family interacting cell polarization regulator 1 [Source:HGNC Symbol;Acc:HGNC:25836]	ENSBTAG00000008860	ENSBTAP00000011667	RIPOR1	18	35242381	35310549
ENSOARG00000003053	ENSOART00000003309	14	34489522	34526078	CTCF	CCCTC-binding factor [Source:HGNC Symbol;Acc:HGNC:13723]	ENSBTAG00000013757	ENSBTAP00000018279	CTCF	18	35270360	35290823
ENSOARG00000003053	ENSOART00000003312	14	34489522	34526078	CTCF	CCCTC-binding factor [Source:HGNC Symbol;Acc:HGNC:13723]	ENSBTAG00000013757	ENSBTAP00000018279	CTCF	18	35270360	35290823
ENSOARG00000003293	ENSOART00000003570	15	3848546	4133998	PDGFD	platelet derived growth factor D [Source:HGNC Symbol;Acc:HGNC:30620]	ENSBTAG00000034827	ENSBTAP00000046207	PDGFD	15	4501435	4788300
ENSOARG00000009613	ENSOART00000010465	15	15336033	15390952	PIWIL4	piwi like RNA-mediated gene silencing 4 [Source:HGNC Symbol;Acc:HGNC:18444]	ENSBTAG00000014910	ENSBTAP00000019851	PIWIL4	15	16108232	16164098
ENSOARG00000009780	ENSOART00000010641	15	15443730	15446923			ENSBTAG00000002627	ENSBTAP00000003402	ZRANB2	3	74448729	74464316
ENSOARG00000009829	ENSOART00000010695	15	15464603	15466718			ENSBTAG00000038062	ENSBTAP00000048467	FUT4	15	16242002	16243411
ENSOARG00000009834	ENSOART00000010700	15	15488767	15507364	C11orf97	chromosome 11 open reading frame 97 [Source:HGNC Symbol;Acc:HGNC:49544]	ENSBTAG00000040449	ENSBTAP00000048825	C15H11orf97	15	16261703	16296156
ENSOARG00000010043	ENSOART00000010937	15	15549627	15704091	CWF19L2	CWF19 like cell cycle control factor 2 [Source:HGNC Symbol;Acc:HGNC:26508]	ENSBTAG00000018629	ENSBTAP00000024789	CWF19L2	15	16346715	16484043
ENSOARG00000011683	ENSOART00000012707	15	79398474	79427741	DTX4	deltex E3 ubiquitin ligase 4 [Source:HGNC Symbol;Acc:HGNC:29151]	ENSBTAG00000004046	ENSBTAP00000005289	DTX4	15	83630777	83663175
ENSOARG00000013054	ENSOART00000014188	15	79496430	79497377			ENSBTAG00000005255	ENSBTAP00000048723		15	83845502	83846449
ENSOARG00000013066	ENSOART00000014200	15	79514806	79515741		olfactory receptor 5AN1-like [Source:NCBI gene;Acc:101110173]	ENSBTAG00000039760	ENSBTAP00000048957		15	83767120	83768403
ENSOARG00000013185	ENSOART00000014327	15	79556061	79556996		olfactory receptor 5AN1 [Source:NCBI gene;Acc:101110445]	ENSBTAG00000037538	ENSBTAP00000047907		15	83931872	83932810
ENSOARG00000016258	ENSOART00000017706	15	61058970	61065790			ENSBTAG00000047362	ENSBTAP00000056127	RCN1	15	63656459	63663593
ENSOARG00000016917	ENSOART00000018426	15	3979258	3980448	DDI1	DNA damage inducible 1 homolog 1 [Source:HGNC Symbol;Acc:HGNC:18961]	ENSBTAG00000002887	ENSBTAP00000003750	DDI1	15	4642030	4644091
ENSOARG00000007251	ENSOART00000007890	16	22079276	22115508	GPBP1	GC-rich promoter binding protein 1 [Source:HGNC Symbol;Acc:HGNC:29520]	ENSBTAG00000012124	ENSBTAP00000016085	GPBP1	20	22033857	22098038
ENSOARG00000013859	ENSOART00000015087	16	61653247	62142024	CTNND2	catenin delta 2 [Source:HGNC Symbol;Acc:HGNC:2516]	ENSBTAG00000017222	ENSBTAP00000053204	CTNND2	20	61912972	62427126
ENSOARG00000016170	ENSOART00000017606	16	71302123	71305743	IRX4	iroquois homeobox 4 [Source:HGNC Symbol;Acc:HGNC:6129]	ENSBTAG00000015907	ENSBTAP00000021145	IRX4	20	70929226	70933190
ENSOARG00000000627	ENSOART00000000695	17	55134009	55303200	CIT	citron rho-interacting serine/threonine kinase [Source:HGNC Symbol;Acc:HGNC:1985]	ENSBTAG00000008963	ENSBTAP00000053674	CIT	17	57819705	57988929
ENSOARG00000000627	ENSOART00000000698	17	55134009	55303200	CIT	citron rho-interacting serine/threonine kinase [Source:HGNC Symbol;Acc:HGNC:1985]	ENSBTAG00000008963	ENSBTAP00000053674	CIT	17	57819705	57988929
ENSOARG00000001411	ENSOART00000001513	17	55313642	55322592	PRKAB1	protein kinase AMP-activated non-catalytic subunit beta 1 [Source:HGNC Symbol;Acc:HGNC:9378]	ENSBTAG00000005940	ENSBTAP00000007798	PRKAB1	17	57999616	58009037
ENSOARG00000012912	ENSOART00000014033	17	17510865	17690533	MAML3	mastermind like transcriptional coactivator 3 [Source:HGNC Symbol;Acc:HGNC:16272]	ENSBTAG00000011373	ENSBTAP00000053711	MAML3	17	18144415	18325277
ENSOARG00000012987	ENSOART00000014117	17	17697870	17732659	MGST2	microsomal glutathione S-transferase 2 [Source:HGNC Symbol;Acc:HGNC:7063]	ENSBTAG00000021779	ENSBTAP00000029028	MGST2	17	18331272	18369333
ENSOARG00000013062	ENSOART00000014199	17	17831130	17877926	SETD7	SET domain containing lysine methyltransferase 7 [Source:HGNC Symbol;Acc:HGNC:30412]	ENSBTAG00000003581	ENSBTAP00000004658	SETD7	17	18463314	18515964
ENSOARG00000013460	ENSOART00000014643	17	17920232	17936231	RAB33B	RAB33B, member RAS oncogene family [Source:HGNC Symbol;Acc:HGNC:16075]	ENSBTAG00000003208	ENSBTAP00000004165	RAB33B	17	18553787	18573502
ENSOARG00000013690	ENSOART00000014901	17	17979311	18024296	NAA15	N(alpha)-acetyltransferase 15, NatA auxiliary subunit [Source:HGNC Symbol;Acc:HGNC:30782]	ENSBTAG00000004745	ENSBTAP00000045426	NAA15	17	18613425	18687720
ENSOARG00000013893	ENSOART00000015121	17	18057614	18082600	MGARP	mitochondria localized glutamic acid rich protein [Source:HGNC Symbol;Acc:HGNC:29969]	ENSBTAG00000002599	ENSBTAP00000045413	MGARP	17	18709903	18721278
ENSOARG00000013893	ENSOART00000015122	17	18057614	18082600	MGARP	mitochondria localized glutamic acid rich protein [Source:HGNC Symbol;Acc:HGNC:29969]	ENSBTAG00000002599	ENSBTAP00000045413	MGARP	17	18709903	18721278
ENSOARG00000014035	ENSOART00000015281	17	18131831	18226233	ELF2	E74 like ETS transcription factor 2 [Source:HGNC Symbol;Acc:HGNC:3317]	ENSBTAG00000020594	ENSBTAP00000045405	ELF2	17	18813067	18883489
ENSOARG00000014035	ENSOART00000015282	17	18131831	18226233	ELF2	E74 like ETS transcription factor 2 [Source:HGNC Symbol;Acc:HGNC:3317]	ENSBTAG00000020594	ENSBTAP00000045405	ELF2	17	18813067	18883489
ENSOARG00000014103	ENSOART00000015355	17	18236205	18254301	NOCT	nocturnin [Source:HGNC Symbol;Acc:HGNC:14254]	ENSBTAG00000005998	ENSBTAP00000007876	NOCT	17	18892763	18910926
ENSOARG00000014103	ENSOART00000015357	17	18236205	18254301	NOCT	nocturnin [Source:HGNC Symbol;Acc:HGNC:14254]	ENSBTAG00000005998	ENSBTAP00000007876	NOCT	17	18892763	18910926
ENSOARG00000008960	ENSOART00000009758	18	50365144	50519805	LRFN5	leucine rich repeat and fibronectin type III domain containing 5 [Source:HGNC Symbol;Acc:HGNC:20360]	ENSBTAG00000003684	ENSBTAP00000004800	LRFN5	21	51772760	52095083
ENSOARG00000010343	ENSOART00000011269	18	13210525	13320132		chromodomain helicase DNA binding protein 2 [Source:NCBI gene;Acc:101119938]	ENSBTAG00000017776	ENSBTAP00000054394	CHD2	21	14390575	14483806
ENSOARG00000010343	ENSOART00000011273	18	13210525	13320132		chromodomain helicase DNA binding protein 2 [Source:NCBI gene;Acc:101119938]	ENSBTAG00000017776	ENSBTAP00000054394	CHD2	21	14390575	14483806
ENSOARG00000010666	ENSOART00000011611	18	15519143	15713264	AKAP13	A-kinase anchoring protein 13 [Source:HGNC Symbol;Acc:HGNC:371]	ENSBTAG00000021064	ENSBTAP00000045126		21	15998170	16090486
ENSOARG00000010712	ENSOART00000011654	18	15748957	15785582	KLHL25	kelch like family member 25 [Source:HGNC Symbol;Acc:HGNC:25732]	ENSBTAG00000016091	ENSBTAP00000021414	KLHL25	21	16946194	16960419
ENSOARG00000012128	ENSOART00000013190	18	20723490	20727112	CIB1	calcium and integrin binding 1 [Source:NCBI gene;Acc:100141300]	ENSBTAG00000021275	ENSBTAP00000028350	CIB1	21	22043354	22046525
ENSOARG00000012128	ENSOART00000013192	18	20723490	20727112	CIB1	calcium and integrin binding 1 [Source:NCBI gene;Acc:100141300]	ENSBTAG00000021275	ENSBTAP00000028350	CIB1	21	22043354	22046525
ENSOARG00000012136	ENSOART00000013199	18	20740822	20746312	NGRN	neugrin, neurite outgrowth associated [Source:HGNC Symbol;Acc:HGNC:18077]	ENSBTAG00000014505	ENSBTAP00000019282	NGRN	21	22060138	22066205
ENSOARG00000012205	ENSOART00000013285	18	20752495	20781995			ENSBTAG00000000026	ENSBTAP00000000029	VPS33B	21	22071936	22097413
ENSOARG00000012267	ENSOART00000013340	18	20787184	20802103	PRC1	protein regulator of cytokinesis 1 [Source:HGNC Symbol;Acc:HGNC:9341]	ENSBTAG00000018643	ENSBTAP00000024808	PRC1	21	22100872	22122836
ENSOARG00000012267	ENSOART00000013341	18	20787184	20802103	PRC1	protein regulator of cytokinesis 1 [Source:HGNC Symbol;Acc:HGNC:9341]	ENSBTAG00000018643	ENSBTAP00000024808	PRC1	21	22100872	22122836
ENSOARG00000012325	ENSOART00000013400	18	20810211	20815853	RCCD1	RCC1 domain containing 1 [Source:HGNC Symbol;Acc:HGNC:30457]	ENSBTAG00000018642	ENSBTAP00000024803	RCCD1	21	22130079	22135881
ENSOARG00000012410	ENSOART00000013501	18	20818627	20833590	UNC45A	unc-45 myosin chaperone A [Source:HGNC Symbol;Acc:HGNC:30594]	ENSBTAG00000018639	ENSBTAP00000024799	UNC45A	21	22139096	22153783
ENSOARG00000012410	ENSOART00000013502	18	20818627	20833590	UNC45A	unc-45 myosin chaperone A [Source:HGNC Symbol;Acc:HGNC:30594]	ENSBTAG00000018639	ENSBTAP00000024799	UNC45A	21	22139096	22153783
ENSOARG00000012506	ENSOART00000013594	18	20836712	20837974	HDDC3	HD domain containing 3 [Source:HGNC Symbol;Acc:HGNC:30522]	ENSBTAG00000018637	ENSBTAP00000024795	HDDC3	21	22157123	22158989
ENSOARG00000012575	ENSOART00000013686	18	20846938	20864630	MAN2A2	mannosidase alpha class 2A member 2 [Source:HGNC Symbol;Acc:HGNC:6825]	ENSBTAG00000018905	ENSBTAP00000025161	MAN2A2	21	22166073	22183354
ENSOARG00000012648	ENSOART00000013756	18	20872885	20883660	FES	FES proto-oncogene, tyrosine kinase [Source:HGNC Symbol;Acc:HGNC:3657]	ENSBTAG00000002941	ENSBTAP00000003828	FES	21	22192640	22204117
ENSOARG00000012778	ENSOART00000013894	18	20886453	20896498	FURIN	furin, paired basic amino acid cleaving enzyme [Source:NCBI gene;Acc:780454]	ENSBTAG00000002939	ENSBTAP00000003826	FURIN	21	22206517	22213761
ENSOARG00000012875	ENSOART00000014005	18	20942196	21007732	BLM	Bloom syndrome RecQ like helicase [Source:HGNC Symbol;Acc:HGNC:1058]	ENSBTAG00000020301	ENSBTAP00000027057	BLM	21	22264540	22331807
ENSOARG00000013053	ENSOART00000014204	18	21207814	21341880	IQGAP1	IQ motif containing GTPase activating protein 1 [Source:HGNC Symbol;Acc:HGNC:6110]	ENSBTAG00000013060	ENSBTAP00000017366	IQGAP1	21	22530902	22614701
ENSOARG00000013148	ENSOART00000014286	18	21220400	21391821	ZSCAN2	zinc finger and SCAN domain containing 2 [Source:HGNC Symbol;Acc:HGNC:20994]	ENSBTAG00000001385	ENSBTAP00000001821	ZSCAN2	21	22702080	22714918
ENSOARG00000013148	ENSOART00000014287	18	21220400	21391821	ZSCAN2	zinc finger and SCAN domain containing 2 [Source:HGNC Symbol;Acc:HGNC:20994]	ENSBTAG00000001385	ENSBTAP00000001821	ZSCAN2	21	22702080	22714918
ENSOARG00000013172	ENSOART00000014321	18	21404050	21415624	WDR73	WD repeat domain 73 [Source:HGNC Symbol;Acc:HGNC:25928]	ENSBTAG00000001387	ENSBTAP00000001824	WDR73	21	22728673	22740461
ENSOARG00000013182	ENSOART00000014328	18	21416759	21419879	NMB	neuromedin B [Source:HGNC Symbol;Acc:HGNC:7842]	ENSBTAG00000001388	ENSBTAP00000001825	NMB	21	22741477	22744781
ENSOARG00000013210	ENSOART00000014365	18	21429768	21461839	SEC11A	SEC11 homolog A, signal peptidase complex subunit [Source:HGNC Symbol;Acc:HGNC:17718]	ENSBTAG00000011239	ENSBTAP00000014925	SEC11A	21	22754375	22787431
ENSOARG00000013247	ENSOART00000014406	18	21524693	21545791	ZNF592	zinc finger protein 592 [Source:HGNC Symbol;Acc:HGNC:28986]	ENSBTAG00000001616	ENSBTAP00000002120	ZNF592	21	22822829	22871700
ENSOARG00000013306	ENSOART00000014473	18	21557453	21608975	ALPK3	alpha kinase 3 [Source:HGNC Symbol;Acc:HGNC:17574]	ENSBTAG00000001618	ENSBTAP00000002122	ALPK3	21	22883305	22935573
ENSOARG00000013352	ENSOART00000014524	18	21626891	21684911	SLC28A1	solute carrier family 28 member 1 [Source:HGNC Symbol;Acc:HGNC:11001]	ENSBTAG00000020250	ENSBTAP00000026974	SLC28A1	21	22949800	23048041
ENSOARG00000017451	ENSOART00000018994	18	20735343	20736500		GDP-D-glucose phosphorylase 1 [Source:NCBI gene;Acc:101105361]	ENSBTAG00000005174	ENSBTAP00000006812	GDPGP1	21	22046770	22056010
ENSOARG00000008041	ENSOART00000008758	19	60334121	60360280	TXNRD3	thioredoxin reductase 3 [Source:HGNC Symbol;Acc:HGNC:20667]	ENSBTAG00000011795	ENSBTAP00000015662	TXNRD3	22	61089132	61113377
ENSOARG00000008294	ENSOART00000009029	19	60380994	60394319			ENSBTAG00000008774	ENSBTAP00000011563	UROC1	22	61133594	61160689
ENSOARG00000008661	ENSOART00000009435	19	60433765	60459330	CFAP100	cilia and flagella associated protein 100 [Source:HGNC Symbol;Acc:HGNC:26842]	ENSBTAG00000019402	ENSBTAP00000025850	CFAP100	22	61319021	61344873
ENSOARG00000000298	ENSOART00000000322	2	134451917	134490199	GPR155	G protein-coupled receptor 155 [Source:HGNC Symbol;Acc:HGNC:22951]	ENSBTAG00000021636	ENSBTAP00000028831	GPR155	2	22359363	22394217
ENSOARG00000000324	ENSOART00000000343	2	134497203	134528586	SCRN3	secernin 3 [Source:HGNC Symbol;Acc:HGNC:30382]	ENSBTAG00000012966	ENSBTAP00000017239	SCRN3	2	22400874	22432815
ENSOARG00000000339	ENSOART00000000360	2	134527994	134564827	CIR1	corepressor interacting with RBPJ, 1 [Source:HGNC Symbol;Acc:HGNC:24217]	ENSBTAG00000038620	ENSBTAP00000049799	CIR1	2	22432846	22474248
ENSOARG00000000427	ENSOART00000000455	2	134575085	134577433			ENSBTAG00000014949	ENSBTAP00000019897	SP9	2	22485430	22487883
ENSOARG00000005221	ENSOART00000005693	2	142743114	142943397	CSRNP3	cysteine and serine rich nuclear protein 3 [Source:HGNC Symbol;Acc:HGNC:30729]	ENSBTAG00000039091	ENSBTAP00000031338	CSRNP3	2	30716354	30808741
ENSOARG00000006594	ENSOART00000007171	2	146726620	146970354	SLC4A10	solute carrier family 4 member 10 [Source:HGNC Symbol;Acc:HGNC:13811]	ENSBTAG00000015317	ENSBTAP00000020366	SLC4A10	2	34572522	34826834
ENSOARG00000006594	ENSOART00000007173	2	146726620	146970354	SLC4A10	solute carrier family 4 member 10 [Source:HGNC Symbol;Acc:HGNC:13811]	ENSBTAG00000015317	ENSBTAP00000020366	SLC4A10	2	34572522	34826834
ENSOARG00000007484	ENSOART00000008148	2	149286309	149348447	WDSUB1	WD repeat, sterile alpha motif and U-box domain containing 1 [Source:HGNC Symbol;Acc:HGNC:26697]	ENSBTAG00000004184	ENSBTAP00000054904	WDSUB1	2	37167345	37235900
ENSOARG00000007585	ENSOART00000008262	2	149352369	149535503	TANC1	tetratricopeptide repeat, ankyrin repeat and coiled-coil containing 1 [Source:HGNC Symbol;Acc:HGNC:29364]	ENSBTAG00000004177	ENSBTAP00000005473	TANC1	2	37239777	37490228
ENSOARG00000007755	ENSOART00000008441	2	151002145	151059867	ACVR1C	activin A receptor type 1C [Source:HGNC Symbol;Acc:HGNC:18123]	ENSBTAG00000019337	ENSBTAP00000025753	ACVR1C	2	38549887	38599514
ENSOARG00000007755	ENSOART00000008443	2	151002145	151059867	ACVR1C	activin A receptor type 1C [Source:HGNC Symbol;Acc:HGNC:18123]	ENSBTAG00000019337	ENSBTAP00000025753	ACVR1C	2	38549887	38599514
ENSOARG00000007964	ENSOART00000008675	2	151898521	152043557	GPD2	glycerol-3-phosphate dehydrogenase 2 [Source:HGNC Symbol;Acc:HGNC:4456]	ENSBTAG00000009770	ENSBTAP00000012886	GPD2	2	39765206	39912916
ENSOARG00000007984	ENSOART00000008694	2	152145600	152150524	NR4A2	nuclear receptor subfamily 4 group A member 2 [Source:HGNC Symbol;Acc:HGNC:7981]	ENSBTAG00000003650	ENSBTAP00000004758	NR4A2	2	39999717	40017015
ENSOARG00000008000	ENSOART00000008711	2	153608434	153620948	KCNJ3	potassium voltage-gated channel subfamily J member 3 [Source:HGNC Symbol;Acc:HGNC:6264]	ENSBTAG00000006159	ENSBTAP00000008100	KCNJ3	2	41361137	41491255
ENSOARG00000008011	ENSOART00000008723	2	153919534	154286087	GALNT13	polypeptide N-acetylgalactosaminyltransferase 13 [Source:HGNC Symbol;Acc:HGNC:23242]	ENSBTAG00000005562	ENSBTAP00000049644	GALNT13	2	41791846	42371758
ENSOARG00000008044	ENSOART00000008757	2	154941310	154942202	RPRM	reprimo, TP53 dependent G2 arrest mediator homolog [Source:HGNC Symbol;Acc:HGNC:24201]	ENSBTAG00000021526	ENSBTAP00000028688	RPRM	2	42762913	42764359
ENSOARG00000008053	ENSOART00000008768	2	155679300	155714308	ARL6IP6	ADP ribosylation factor like GTPase 6 interacting protein 6 [Source:HGNC Symbol;Acc:HGNC:24048]	ENSBTAG00000001435	ENSBTAP00000001883	ARL6IP6	2	43543016	43584232
ENSOARG00000008158	ENSOART00000008880	2	155715293	155772803	PRPF40A	pre-mRNA processing factor 40 homolog A [Source:HGNC Symbol;Acc:HGNC:16463]	ENSBTAG00000048151	ENSBTAP00000054923	PRPF40A	2	43585376	43643096
ENSOARG00000008264	ENSOART00000008999	2	155780756	155989254	FMNL2	formin like 2 [Source:HGNC Symbol;Acc:HGNC:18267]	ENSBTAG00000026851	ENSBTAP00000038204	FMNL2	2	43652958	43979596
ENSOARG00000008264	ENSOART00000009000	2	155780756	155989254	FMNL2	formin like 2 [Source:HGNC Symbol;Acc:HGNC:18267]	ENSBTAG00000026851	ENSBTAP00000038204	FMNL2	2	43652958	43979596
ENSOARG00000009938	ENSOART00000010814	2	165943276	166055314	KYNU	kynureninase [Source:HGNC Symbol;Acc:HGNC:6469]	ENSBTAG00000032277	ENSBTAP00000043129	KYNU	2	53844155	53964125
ENSOARG00000009938	ENSOART00000010816	2	165943276	166055314	KYNU	kynureninase [Source:HGNC Symbol;Acc:HGNC:6469]	ENSBTAG00000032277	ENSBTAP00000043129	KYNU	2	53844155	53964125
ENSOARG00000010922	ENSOART00000011879	2	174154965	174433571	ZRANB3	zinc finger RANBP2-type containing 3 [Source:HGNC Symbol;Acc:HGNC:25249]	ENSBTAG00000026842	ENSBTAP00000038188	ZRANB3	2	62291151	62433744
ENSOARG00000010922	ENSOART00000011882	2	174154965	174433571	ZRANB3	zinc finger RANBP2-type containing 3 [Source:HGNC Symbol;Acc:HGNC:25249]	ENSBTAG00000026842	ENSBTAP00000038188	ZRANB3	2	62291151	62433744
ENSOARG00000011027	ENSOART00000012000	2	174458565	174694534	RAB3GAP1	RAB3 GTPase activating protein catalytic subunit 1 [Source:HGNC Symbol;Acc:HGNC:17063]	ENSBTAG00000013449	ENSBTAP00000017891	RAB3GAP1	2	62457398	62568130
ENSOARG00000011027	ENSOART00000012001	2	174458565	174694534	RAB3GAP1	RAB3 GTPase activating protein catalytic subunit 1 [Source:HGNC Symbol;Acc:HGNC:17063]	ENSBTAG00000013449	ENSBTAP00000017891	RAB3GAP1	2	62457398	62568130
ENSOARG00000012914	ENSOART00000014040	2	65819225	65921862		structural maintenance of chromosomes 5 [Source:NCBI gene;Acc:101104964]	ENSBTAG00000018437	ENSBTAP00000053371	SMC5	8	46705597	46822054
ENSOARG00000012933	ENSOART00000014058	2	65934114	66027974	MAMDC2	MAM domain containing 2 [Source:HGNC Symbol;Acc:HGNC:23673]	ENSBTAG00000017369	ENSBTAP00000023092	MAMDC2	8	46594200	46690016
ENSOARG00000013265	ENSOART00000014434	2	69777473	69940804	SMARCA2	SWI/SNF related, matrix associated, actin dependent regulator of chromatin, subfamily a, member 2 [Source:HGNC Symbol;Acc:HGNC:11098]	ENSBTAG00000007494	ENSBTAP00000035551	SMARCA2	8	42652775	42830159
ENSOARG00000013303	ENSOART00000014468	2	70468444	70486178	VLDLR	very low density lipoprotein receptor [Source:HGNC Symbol;Acc:HGNC:12698]	ENSBTAG00000018517	ENSBTAP00000044478	VLDLR	8	42109679	42141155
ENSOARG00000013303	ENSOART00000014471	2	70468444	70486178	VLDLR	very low density lipoprotein receptor [Source:HGNC Symbol;Acc:HGNC:12698]	ENSBTAG00000018517	ENSBTAP00000044478	VLDLR	8	42109679	42141155
ENSOARG00000013319	ENSOART00000014484	2	70552196	70565880	KCNV2	potassium voltage-gated channel modifier subfamily V member 2 [Source:HGNC Symbol;Acc:HGNC:19698]	ENSBTAG00000017884	ENSBTAP00000023770	KCNV2	8	42030855	42044319
ENSOARG00000013378	ENSOART00000014550	2	71592646	72063318	GLIS3	GLIS family zinc finger 3 [Source:HGNC Symbol;Acc:HGNC:28510]	ENSBTAG00000014467	ENSBTAP00000044677		8	40834584	40951448
ENSOARG00000013549	ENSOART00000014737	2	188720002	189539040	CNTNAP5	contactin associated protein like 5 [Source:HGNC Symbol;Acc:HGNC:18748]	ENSBTAG00000031898	ENSBTAP00000042646	CNTNAP5	2	76761756	77286491
ENSOARG00000013572	ENSOART00000014766	2	73368792	73426962	ERMP1	endoplasmic reticulum metallopeptidase 1 [Source:HGNC Symbol;Acc:HGNC:23703]	ENSBTAG00000015607	ENSBTAP00000020731	ERMP1	8	39132930	39188274
ENSOARG00000013585	ENSOART00000014776	2	73495629	73506290	MLANA	melan-A [Source:HGNC Symbol;Acc:HGNC:7124]	ENSBTAG00000007440	ENSBTAP00000009784	MLANA	8	39050748	39061810
ENSOARG00000014106	ENSOART00000015363	2	85475187	85651232	SH3GL2	SH3 domain containing GRB2 like 2, endophilin A1 [Source:HGNC Symbol;Acc:HGNC:10831]	ENSBTAG00000014103	ENSBTAP00000018755	SH3GL2	8	26631852	26859970
ENSOARG00000015228	ENSOART00000016569	2	104322740	104373223	GATA4	GATA binding protein 4 [Source:HGNC Symbol;Acc:HGNC:4173]	ENSBTAG00000005425	ENSBTAP00000007134	GATA4	8	7478856	7527262
ENSOARG00000015237	ENSOART00000016582	2	104379672	104389171	NEIL2	nei like DNA glycosylase 2 [Source:HGNC Symbol;Acc:HGNC:18956]	ENSBTAG00000004769	ENSBTAP00000006262	NEIL2	8	7462367	7472786
ENSOARG00000015246	ENSOART00000016607	2	198241881	198427568	ANKRD44	ankyrin repeat domain 44 [Source:HGNC Symbol;Acc:HGNC:25259]	ENSBTAG00000031696	ENSBTAP00000029218	ANKRD44	2	85969248	86110460
ENSOARG00000015246	ENSOART00000016610	2	198241881	198427568	ANKRD44	ankyrin repeat domain 44 [Source:HGNC Symbol;Acc:HGNC:25259]	ENSBTAG00000031696	ENSBTAP00000029218	ANKRD44	2	85969248	86110460
ENSOARG00000015250	ENSOART00000016593	2	104399154	104425437		farnesyl-diphosphate farnesyltransferase 1 [Source:NCBI gene;Acc:101119109]	ENSBTAG00000012432	ENSBTAP00000016504	FDFT1	8	7427461	7453906
ENSOARG00000015263	ENSOART00000016613	2	104431014	104438581	CTSB	Ovis aries cathepsin B (CTSB), mRNA. [Source:RefSeq mRNA;Acc:NM_001308587]	ENSBTAG00000012442	ENSBTAP00000036650	CTSB	8	7414945	7423429
ENSOARG00000018922	ENSOART00000020604	2	209135104	209137223			ENSBTAG00000021770	ENSBTAP00000009553	CRYGB	2	96848292	96850508
ENSOARG00000018973	ENSOART00000020656	2	209156079	209189777	C2orf80	chromosome 2 open reading frame 80 [Source:HGNC Symbol;Acc:HGNC:34352]	ENSBTAG00000012888	ENSBTAP00000041774	C2H2orf80	2	96867942	96890885
ENSOARG00000018980	ENSOART00000020664	2	209236699	209259307	IDH1	isocitrate dehydrogenase (NADP(+)) 1, cytosolic [Source:NCBI gene;Acc:443257]	ENSBTAG00000020527	ENSBTAP00000027348	IDH1	2	96941049	96962496
ENSOARG00000019028	ENSOART00000020718	2	209284583	209358320	PIKFYVE	phosphoinositide kinase, FYVE-type zinc finger containing [Source:HGNC Symbol;Acc:HGNC:23785]	ENSBTAG00000002177	ENSBTAP00000002824	PIKFYVE	2	96978987	97056673
ENSOARG00000019028	ENSOART00000020719	2	209284583	209358320	PIKFYVE	phosphoinositide kinase, FYVE-type zinc finger containing [Source:HGNC Symbol;Acc:HGNC:23785]	ENSBTAG00000002177	ENSBTAP00000002824	PIKFYVE	2	96978987	97056673
ENSOARG00000019075	ENSOART00000020770	2	209412269	209509836	PTH2R	parathyroid hormone 2 receptor [Source:HGNC Symbol;Acc:HGNC:9609]	ENSBTAG00000011992	ENSBTAP00000053185	PTH2R	2	97098843	97182875
ENSOARG00000019210	ENSOART00000020918	2	211162164	211302661	CPS1	carbamoyl-phosphate synthase 1 [Source:HGNC Symbol;Acc:HGNC:2323]	ENSBTAG00000016662	ENSBTAP00000022158	CPS1	2	98758036	98898492
ENSOARG00000000483	ENSOART00000000516	22	22192336	22198265	NFKB2	nuclear factor kappa B subunit 2 [Source:HGNC Symbol;Acc:HGNC:7795]	ENSBTAG00000006017	ENSBTAP00000007904	NFKB2	26	22891378	22898307
ENSOARG00000000653	ENSOART00000000715	22	22199099	22213744	PSD	pleckstrin and Sec7 domain containing [Source:HGNC Symbol;Acc:HGNC:9507]	ENSBTAG00000003580	ENSBTAP00000004659		26	22898556	22904894
ENSOARG00000000897	ENSOART00000000963	22	22218745	22229618	CUEDC2	CUE domain containing 2 [Source:HGNC Symbol;Acc:HGNC:28352]	ENSBTAG00000002501	ENSBTAP00000003250	CUEDC2	26	22919818	22921523
ENSOARG00000000982	ENSOART00000001055	22	22258628	22264099	MFSD13A	major facilitator superfamily domain containing 13A [Source:HGNC Symbol;Acc:HGNC:26196]	ENSBTAG00000021065	ENSBTAP00000028052	MFSD13A	26	22945834	22960683
ENSOARG00000001115	ENSOART00000001197	22	22268574	22283225	ACTR1A	ARP1 actin related protein 1 homolog A [Source:HGNC Symbol;Acc:HGNC:167]	ENSBTAG00000021067	ENSBTAP00000028053	ACTR1A	26	22961816	22978156
ENSOARG00000001414	ENSOART00000001517	22	22291390	22392803	SUFU	SUFU negative regulator of hedgehog signaling [Source:HGNC Symbol;Acc:HGNC:16466]	ENSBTAG00000021068	ENSBTAP00000028056	SUFU	26	23452980	23517250
ENSOARG00000001529	ENSOART00000001640	22	22407872	22423339	TRIM8	tripartite motif containing 8 [Source:HGNC Symbol;Acc:HGNC:15579]	ENSBTAG00000021071	ENSBTAP00000028059	TRIM8	26	23536131	23548589
ENSOARG00000001689	ENSOART00000001817	22	22438505	22468540	ARL3	ADP ribosylation factor like GTPase 3 [Source:NCBI gene;Acc:100302311]	ENSBTAG00000004318	ENSBTAP00000005655	ARL3	26	23563111	23761992
ENSOARG00000001822	ENSOART00000001957	22	22476849	22485542	SFXN2	sideroflexin 2 [Source:HGNC Symbol;Acc:HGNC:16086]	ENSBTAG00000004321	ENSBTAP00000005659	SFXN2	26	23593341	23611728
ENSOARG00000002018	ENSOART00000002169	22	22515303	22548266	WBP1L	WW domain binding protein 1 like [Source:HGNC Symbol;Acc:HGNC:23510]	ENSBTAG00000014336	ENSBTAP00000019063	WBP1L	26	23674348	23684808
ENSOARG00000002018	ENSOART00000002170	22	22515303	22548266	WBP1L	WW domain binding protein 1 like [Source:HGNC Symbol;Acc:HGNC:23510]	ENSBTAG00000014336	ENSBTAP00000019063	WBP1L	26	23674348	23684808
ENSOARG00000002137	ENSOART00000002305	22	22557939	22564240	CYP17A1	cytochrome P450, family 17, subfamily A, polypeptide 1 [Source:NCBI gene;Acc:493968]	ENSBTAG00000014335	ENSBTAP00000019061	CYP17A1	26	23694362	23700404
ENSOARG00000015139	ENSOART00000016479	22	33874564	34112699	ABLIM1	actin binding LIM protein 1 [Source:HGNC Symbol;Acc:HGNC:78]	ENSBTAG00000004899	ENSBTAP00000006447	ABLIM1	26	35198881	35385824
ENSOARG00000015353	ENSOART00000016707	22	34262529	34291290	FAM160B1	family with sequence similarity 160 member B1 [Source:HGNC Symbol;Acc:HGNC:29320]	ENSBTAG00000003062	ENSBTAP00000003978	FAM160B1	26	35576492	35611045
ENSOARG00000015591	ENSOART00000016962	22	34363182	34393079	TRUB1	TruB pseudouridine synthase family member 1 [Source:HGNC Symbol;Acc:HGNC:16060]	ENSBTAG00000012955	ENSBTAP00000017209	TRUB1	26	35686371	35717037
ENSOARG00000017794	ENSOART00000019373	22	22071402	22183730	GBF1	golgi brefeldin A resistant guanine nucleotide exchange factor 1 [Source:HGNC Symbol;Acc:HGNC:4181]	ENSBTAG00000006014	ENSBTAP00000053253	GBF1	26	22761606	22884208
ENSOARG00000000549	ENSOART00000000606	23	40674164	41334524	PTPRM	protein tyrosine phosphatase, receptor type M [Source:HGNC Symbol;Acc:HGNC:9675]	ENSBTAG00000024015	ENSBTAP00000053345	PTPRM	24	40768713	41437121
ENSOARG00000000549	ENSOART00000000614	23	40674164	41334524	PTPRM	protein tyrosine phosphatase, receptor type M [Source:HGNC Symbol;Acc:HGNC:9675]	ENSBTAG00000024015	ENSBTAP00000053345	PTPRM	24	40768713	41437121
ENSOARG00000001534	ENSOART00000001649	23	42545078	42809294	PIEZO2	piezo type mechanosensitive ion channel component 2 [Source:HGNC Symbol;Acc:HGNC:26270]	ENSBTAG00000011171	ENSBTAP00000014838	PIEZO2	24	42638533	42753016
ENSOARG00000001534	ENSOART00000001652	23	42545078	42809294	PIEZO2	piezo type mechanosensitive ion channel component 2 [Source:HGNC Symbol;Acc:HGNC:26270]	ENSBTAG00000011171	ENSBTAP00000014838	PIEZO2	24	42638533	42753016
ENSOARG00000002144	ENSOART00000002313	23	43646788	43801055	LDLRAD4	low density lipoprotein receptor class A domain containing 4 [Source:HGNC Symbol;Acc:HGNC:1224]	ENSBTAG00000009139	ENSBTAP00000012044	LDLRAD4	24	43861727	43919241
ENSOARG00000002183	ENSOART00000002357	23	43811482	43818147	FAM210A	family with sequence similarity 210 member A [Source:HGNC Symbol;Acc:HGNC:28346]	ENSBTAG00000009141	ENSBTAP00000012046	FAM210A	24	43927644	43941907
ENSOARG00000002195	ENSOART00000002370	23	43829595	43854463	RNMT	RNA guanine-7 methyltransferase [Source:HGNC Symbol;Acc:HGNC:10075]	ENSBTAG00000009142	ENSBTAP00000012047	RNMT	24	43942058	43967106
ENSOARG00000002239	ENSOART00000002416	23	43867867	43870160	MC5R	Ovis aries melanocortin 5 receptor (MC5R), mRNA. [Source:RefSeq mRNA;Acc:NM_001078656]	ENSBTAG00000009143	ENSBTAP00000012049	MC5R	24	43983880	43984857
ENSOARG00000002339	ENSOART00000002537	23	45567409	45633026	SLC14A2	solute carrier family 14 member 2 [Source:HGNC Symbol;Acc:HGNC:10919]	ENSBTAG00000002099	ENSBTAP00000002712	SLC14A2	24	45787843	45860213
ENSOARG00000002395	ENSOART00000002598	23	45678576	45696614	SLC14A1	solute carrier family 14 member 1 (Kidd blood group) [Source:NCBI gene;Acc:100302356]	ENSBTAG00000019870	ENSBTAP00000044109	SLC14A1	24	45900143	45924550
ENSOARG00000002432	ENSOART00000002637	23	45776102	45791572	SIGLEC15	sialic acid binding Ig like lectin 15 [Source:HGNC Symbol;Acc:HGNC:27596]	ENSBTAG00000016620	ENSBTAP00000016659	SIGLEC15	24	46018902	46034227
ENSOARG00000003090	ENSOART00000003348	23	46379585	46396292	RNF165	ring finger protein 165 [Source:HGNC Symbol;Acc:HGNC:31696]	ENSBTAG00000001128	ENSBTAP00000001499	RNF165	24	46619513	46639825
ENSOARG00000003204	ENSOART00000003492	23	46410617	46609939	LOXHD1	lipoxygenase homology domains 1 [Source:HGNC Symbol;Acc:HGNC:26521]	ENSBTAG00000015210	ENSBTAP00000020236		24	46727020	46815494
ENSOARG00000003330	ENSOART00000003612	23	46633893	46700133	ST8SIA5	ST8 alpha-N-acetyl-neuraminide alpha-2,8-sialyltransferase 5 [Source:HGNC Symbol;Acc:HGNC:17827]	ENSBTAG00000001770	ENSBTAP00000002317	ST8SIA5	24	46885279	46907902
ENSOARG00000003950	ENSOART00000004291	23	43893855	43894748	MC2R	melanocortin 2 receptor [Source:NCBI gene;Acc:443482]	ENSBTAG00000011038	ENSBTAP00000014661	MC2R	24	44006264	44024553
ENSOARG00000004742	ENSOART00000005163	23	53623238	53631873			ENSBTAG00000000542	ENSBTAP00000000705	CFAP36	11	38066011	38095813
ENSOARG00000004770	ENSOART00000005193	23	53773817	53824004	MBD2	methyl-CpG binding domain protein 2 [Source:HGNC Symbol;Acc:HGNC:6917]	ENSBTAG00000037457	ENSBTAP00000048789	MBD2	24	54044363	54093578
ENSOARG00000005365	ENSOART00000005852	23	20610958	21057595	FHOD3	formin homology 2 domain containing 3 [Source:HGNC Symbol;Acc:HGNC:26178]	ENSBTAG00000021581	ENSBTAP00000053441	FHOD3	24	20649326	21172169
ENSOARG00000005431	ENSOART00000005922	23	21167784	21230442	MOCOS	molybdenum cofactor sulfurase [Source:HGNC Symbol;Acc:HGNC:18234]	ENSBTAG00000012252	ENSBTAP00000055724	MOCOS	24	21198154	21256992
ENSOARG00000005455	ENSOART00000005948	23	21240927	21298652	ELP2	elongator acetyltransferase complex subunit 2 [Source:HGNC Symbol;Acc:HGNC:18248]	ENSBTAG00000018954	ENSBTAP00000025227	ELP2	24	21268846	21316549
ENSOARG00000005548	ENSOART00000006048	23	21300322	21319024	SLC39A6	solute carrier family 39 member 6 [Source:HGNC Symbol;Acc:HGNC:18607]	ENSBTAG00000000998	ENSBTAP00000001322	SLC39A6	24	21317313	21337841
ENSOARG00000005828	ENSOART00000006345	23	23148484	23611340	NOL4	nucleolar protein 4 [Source:HGNC Symbol;Acc:HGNC:7870]	ENSBTAG00000010299	ENSBTAP00000055369	NOL4	24	23166234	23627792
ENSOARG00000005851	ENSOART00000006374	23	59511142	59541662			ENSBTAG00000000531	ENSBTAP00000000693		24	59798687	59823822
ENSOARG00000005904	ENSOART00000006428	23	24078570	24480839	CCDC178	coiled-coil domain containing 178 [Source:HGNC Symbol;Acc:HGNC:29588]	ENSBTAG00000000138	ENSBTAP00000000161	CCDC178	24	24123029	24243333
ENSOARG00000006302	ENSOART00000006855	23	25753012	25820202	B4GALT6	beta-1,4-galactosyltransferase 6 [Source:HGNC Symbol;Acc:HGNC:929]	ENSBTAG00000044063	ENSBTAP00000053706	B4GALT6	24	25770343	25836730
ENSOARG00000006342	ENSOART00000006897	23	25838407	25847665	TTR	transthyretin [Source:NCBI gene;Acc:443389]	ENSBTAG00000010991	ENSBTAP00000014585	TTR	24	25854675	25863535
ENSOARG00000016768	ENSOART00000018263	24	21046020	21070545	SCNN1B	sodium channel epithelial 1 beta subunit [Source:HGNC Symbol;Acc:HGNC:10600]	ENSBTAG00000012290	ENSBTAP00000016301	SCNN1B	25	21267920	21291415
ENSOARG00000016847	ENSOART00000018353	24	21076972	21166088	COG7	component of oligomeric golgi complex 7 [Source:HGNC Symbol;Acc:HGNC:18622]	ENSBTAG00000032223	ENSBTAP00000043047	COG7	25	21298396	21388539
ENSOARG00000017631	ENSOART00000019188	24	21669605	21883171	PRKCB	protein kinase C beta [Source:HGNC Symbol;Acc:HGNC:9395]	ENSBTAG00000020921	ENSBTAP00000027870	PRKCB	25	21759692	22136705
ENSOARG00000000373	ENSOART00000000393	25	38897217	39056721	CCSER2	coiled-coil serine rich protein 2 [Source:HGNC Symbol;Acc:HGNC:29197]	ENSBTAG00000017611	ENSBTAP00000023416	CCSER2	28	39625034	39741893
ENSOARG00000000373	ENSOART00000000395	25	38897217	39056721	CCSER2	coiled-coil serine rich protein 2 [Source:HGNC Symbol;Acc:HGNC:29197]	ENSBTAG00000017611	ENSBTAP00000023416	CCSER2	28	39625034	39741893
ENSOARG00000000408	ENSOART00000000432	25	39180094	39181318			ENSBTAG00000000560	ENSBTAP00000054334		19	13525432	13526742
ENSOARG00000004615	ENSOART00000005017	26	40894004	40923033			ENSBTAG00000047930	ENSBTAP00000056246	UBE2E2	27	42203626	42288998
ENSOARG00000008592	ENSOART00000009355	26	17869873	17882840		FSHD region gene 1 [Source:NCBI gene;Acc:101117645]	ENSBTAG00000007089	ENSBTAP00000009325	FRG1	27	18244331	18258187
ENSOARG00000008704	ENSOART00000009485	26	17914952	17945632	ASAH1	N-acylsphingosine amidohydrolase 1 [Source:HGNC Symbol;Acc:HGNC:735]	ENSBTAG00000011257	ENSBTAP00000014960	ASAH1	27	18277522	18309256
ENSOARG00000008704	ENSOART00000009487	26	17914952	17945632	ASAH1	N-acylsphingosine amidohydrolase 1 [Source:HGNC Symbol;Acc:HGNC:735]	ENSBTAG00000011257	ENSBTAP00000014960	ASAH1	27	18277522	18309256
ENSOARG00000008888	ENSOART00000009805	26	17963767	18050658	PCM1	pericentriolar material 1 [Source:HGNC Symbol;Acc:HGNC:8727]	ENSBTAG00000007236	ENSBTAP00000053719	PCM1	27	18328847	18405603
ENSOARG00000009047	ENSOART00000009852	26	17996695	17998590		metalloreductase STEAP1 [Source:NCBI gene;Acc:101118415]	ENSBTAG00000015749	ENSBTAP00000020911	STEAP1	4	74836426	74849155
ENSOARG00000009054	ENSOART00000009862	26	18093348	18111077	FGL1	fibrinogen like 1 [Source:HGNC Symbol;Acc:HGNC:3695]	ENSBTAG00000016177	ENSBTAP00000021534	FGL1	27	18454362	18472436
ENSOARG00000001759	ENSOART00000001898	3	65770635	65858634	FANCL	FA complementation group L [Source:HGNC Symbol;Acc:HGNC:20748]	ENSBTAG00000005870	ENSBTAP00000007713	FANCL	11	40656144	40744419
ENSOARG00000001844	ENSOART00000001982	3	65858703	65955917	VRK2	vaccinia related kinase 2 [Source:HGNC Symbol;Acc:HGNC:12719]	ENSBTAG00000033801	ENSBTAP00000045115	VRK2	11	40548044	40650666
ENSOARG00000002131	ENSOART00000002301	3	152359061	152396257	CAND1	cullin associated and neddylation dissociated 1 [Source:HGNC Symbol;Acc:HGNC:30688]	ENSBTAG00000009939	ENSBTAP00000013112	CAND1	5	46719650	46753948
ENSOARG00000004340	ENSOART00000004728	3	75276939	75471157	FSHR	follicle stimulating hormone receptor [Source:NCBI gene;Acc:443299]	ENSBTAG00000032424	ENSBTAP00000048971	FSHR	11	31110744	31305197
ENSOARG00000008185	ENSOART00000008911	3	162627093	162643733		DNA primase subunit 1 [Source:NCBI gene;Acc:101105645]	ENSBTAG00000044000	ENSBTAP00000027860	PRIM1	5	57042183	57059973
ENSOARG00000008306	ENSOART00000009041	3	162719098	162726698	ATP5F1B	ATP synthase F1 subunit beta [Source:HGNC Symbol;Acc:HGNC:830]	ENSBTAG00000013315	ENSBTAP00000017710	ATP5F1B	5	57119917	57125290
ENSOARG00000008407	ENSOART00000009154	3	162731452	162759094	BAZ2A	bromodomain adjacent to zinc finger domain 2A [Source:HGNC Symbol;Acc:HGNC:962]	ENSBTAG00000017840	ENSBTAP00000038030	BAZ2A	5	57132351	57162026
ENSOARG00000008570	ENSOART00000009327	3	162767299	162824005	RBMS2	RNA binding motif single stranded interacting protein 2 [Source:HGNC Symbol;Acc:HGNC:9909]	ENSBTAG00000017830	ENSBTAP00000023705	RBMS2	5	57167137	57219971
ENSOARG00000008570	ENSOART00000009328	3	162767299	162824005	RBMS2	RNA binding motif single stranded interacting protein 2 [Source:HGNC Symbol;Acc:HGNC:9909]	ENSBTAG00000017830	ENSBTAP00000023705	RBMS2	5	57167137	57219971
ENSOARG00000008655	ENSOART00000009425	3	162844049	162856968	GLS2	glutaminase 2 [Source:HGNC Symbol;Acc:HGNC:29570]	ENSBTAG00000009284	ENSBTAP00000012233	GLS2	5	57241073	57253590
ENSOARG00000008779	ENSOART00000009560	3	162858615	162859603	SPRYD4	SPRY domain containing 4 [Source:HGNC Symbol;Acc:HGNC:27468]	ENSBTAG00000009281	ENSBTAP00000012225	SPRYD4	5	57253563	57255634
ENSOARG00000008796	ENSOART00000009579	3	162869247	162872587	MIP	major intrinsic protein of lens fiber [Source:NCBI gene;Acc:100294602]	ENSBTAG00000010127	ENSBTAP00000013360	MIP	5	57264365	57267776
ENSOARG00000015089	ENSOART00000016428	3	116081170	116251642	OTOGL	otogelin like [Source:HGNC Symbol;Acc:HGNC:26901]	ENSBTAG00000011336	ENSBTAP00000045291	OTOGL	5	9787259	9960051
ENSOARG00000015124	ENSOART00000016472	3	116339388	116578874	PTPRQ	protein tyrosine phosphatase, receptor type Q [Source:HGNC Symbol;Acc:HGNC:9679]	ENSBTAG00000026977	ENSBTAP00000045240	PTPRQ	5	10064325	10305992
ENSOARG00000015145	ENSOART00000016483	3	116604900	116606136	MYF6	myogenic factor 6 [Source:NCBI gene;Acc:100188930]	ENSBTAG00000014003	ENSBTAP00000018607	MYF6	5	10330469	10331983
ENSOARG00000015159	ENSOART00000016496	3	116620277	116622399	MYF5	myogenic factor 5 [Source:HGNC Symbol;Acc:HGNC:7565]	ENSBTAG00000026972	ENSBTAP00000038425	MYF5	5	10339425	10342660
ENSOARG00000015171	ENSOART00000016509	3	116695035	116841814	LIN7A	lin-7 homolog A, crumbs cell polarity complex component [Source:HGNC Symbol;Acc:HGNC:17787]	ENSBTAG00000011367	ENSBTAP00000015103	LIN7A	5	10409389	10566010
ENSOARG00000015186	ENSOART00000016530	3	116991455	117159401	ACSS3	acyl-CoA synthetase short chain family member 3 [Source:HGNC Symbol;Acc:HGNC:24723]	ENSBTAG00000018694	ENSBTAP00000024880	ACSS3	5	10731241	10905490
ENSOARG00000015220	ENSOART00000016571	3	117165907	117673453	PPFIA2	PTPRF interacting protein alpha 2 [Source:HGNC Symbol;Acc:HGNC:9246]	ENSBTAG00000003036	ENSBTAP00000053568	PPFIA2	5	10913178	11118179
ENSOARG00000015507	ENSOART00000016883	3	19613346	19705109	NOL10	nucleolar protein 10 [Source:HGNC Symbol;Acc:HGNC:25862]	ENSBTAG00000002716	ENSBTAP00000003521	NOL10	11	86946735	87038433
ENSOARG00000015588	ENSOART00000016959	3	19737455	19795960	ATP6V1C2	ATPase H+ transporting V1 subunit C2 [Source:HGNC Symbol;Acc:HGNC:18264]	ENSBTAG00000001927	ENSBTAP00000032803	ATP6V1C2	11	86858116	86918106
ENSOARG00000015676	ENSOART00000017058	3	19796562	19814727	PDIA6	protein disulfide isomerase family A member 6 [Source:HGNC Symbol;Acc:HGNC:30168]	ENSBTAG00000001928	ENSBTAP00000002508	PDIA6	11	86834898	86857648
ENSOARG00000016471	ENSOART00000017939	3	24714690	24770989	FAM49A	family with sequence similarity 49 member A [Source:HGNC Symbol;Acc:HGNC:25373]	ENSBTAG00000012779	ENSBTAP00000016983	FAM49A	11	81977713	82033357
ENSOARG00000016596	ENSOART00000018083	3	25674061	25732674	SMC6	structural maintenance of chromosomes 6 [Source:HGNC Symbol;Acc:HGNC:20466]	ENSBTAG00000018256	ENSBTAP00000024303	SMC6	11	81010036	81072212
ENSOARG00000016702	ENSOART00000018195	3	25744624	25771480	GEN1	GEN1, Holliday junction 5' flap endonuclease [Source:HGNC Symbol;Acc:HGNC:26881]	ENSBTAG00000020059	ENSBTAP00000041132	GEN1	11	80969916	80998105
ENSOARG00000016765	ENSOART00000018256	3	25804320	25805692	MSGN1	mesogenin 1 [Source:HGNC Symbol;Acc:HGNC:14907]	ENSBTAG00000039113	ENSBTAP00000048385	MSGN1	11	80933935	80934516
ENSOARG00000016788	ENSOART00000018279	3	26415796	26420111	RDH14	retinol dehydrogenase 14 [Source:HGNC Symbol;Acc:HGNC:19979]	ENSBTAG00000023928	ENSBTAP00000006933	RDH14	11	80261889	80266800
ENSOARG00000016805	ENSOART00000018297	3	26419719	26437852		cytosolic 5'-nucleotidase 1B-like [Source:NCBI gene;Acc:101102216]	ENSBTAG00000005270	ENSBTAP00000006950	NT5C1B	11	80245328	80259032
ENSOARG00000016805	ENSOART00000018301	3	26419719	26437852		cytosolic 5'-nucleotidase 1B-like [Source:NCBI gene;Acc:101102216]	ENSBTAG00000005270	ENSBTAP00000006950	NT5C1B	11	80245328	80259032
ENSOARG00000017366	ENSOART00000018906	3	28411571	28500725	LDAH	lipid droplet associated hydrolase [Source:HGNC Symbol;Acc:HGNC:26145]	ENSBTAG00000031014	ENSBTAP00000053561	LDAH	11	78168945	78254093
ENSOARG00000017402	ENSOART00000018945	3	28671825	28710732	APOB	apolipoprotein B [Source:HGNC Symbol;Acc:HGNC:603]	ENSBTAG00000008505	ENSBTAP00000038799	APOB	11	77953380	78040118
ENSOARG00000017497	ENSOART00000019054	3	31121524	31359642	KLHL29	kelch like family member 29 [Source:HGNC Symbol;Acc:HGNC:29404]	ENSBTAG00000021969	ENSBTAP00000041165	KLHL29	11	75290644	75623195
ENSOARG00000018040	ENSOART00000019637	3	31978828	32144756	NCOA1	nuclear receptor coactivator 1 [Source:HGNC Symbol;Acc:HGNC:7668]	ENSBTAG00000047575	ENSBTAP00000055372		11	74496692	74511659
ENSOARG00000018040	ENSOART00000019637	3	31978828	32144756	NCOA1	nuclear receptor coactivator 1 [Source:HGNC Symbol;Acc:HGNC:7668]	ENSBTAG00000015007	ENSBTAP00000055281	NCOA1	11	74511607	74590933
ENSOARG00000018040	ENSOART00000019639	3	31978828	32144756	NCOA1	nuclear receptor coactivator 1 [Source:HGNC Symbol;Acc:HGNC:7668]	ENSBTAG00000047575	ENSBTAP00000055372		11	74496692	74511659
ENSOARG00000018040	ENSOART00000019639	3	31978828	32144756	NCOA1	nuclear receptor coactivator 1 [Source:HGNC Symbol;Acc:HGNC:7668]	ENSBTAG00000015007	ENSBTAP00000055281	NCOA1	11	74511607	74590933
ENSOARG00000018052	ENSOART00000019649	3	32159095	32162149	PTRHD1	peptidyl-tRNA hydrolase domain containing 1 [Source:HGNC Symbol;Acc:HGNC:33782]	ENSBTAG00000015012	ENSBTAP00000019984	PTRHD1	11	74480105	74483864
ENSOARG00000018065	ENSOART00000019658	3	32162661	32174123		centromere protein O [Source:NCBI gene;Acc:101107680]	ENSBTAG00000015014	ENSBTAP00000032880	CENPO	11	74465013	74480037
ENSOARG00000018077	ENSOART00000019687	3	32176331	32263682	ADCY3	adenylate cyclase 3 [Source:HGNC Symbol;Acc:HGNC:234]	ENSBTAG00000018705	ENSBTAP00000032877	ADCY3	11	74382509	74465215
ENSOARG00000018884	ENSOART00000020564	3	136887717	136929972	TUBA1B	tubulin alpha 1b [Source:HGNC Symbol;Acc:HGNC:18809]	ENSBTAG00000012244	ENSBTAP00000016242	TUBA1B	5	30864529	30868119
ENSOARG00000018884	ENSOART00000020565	3	136887717	136929972	TUBA1B	tubulin alpha 1b [Source:HGNC Symbol;Acc:HGNC:18809]	ENSBTAG00000012244	ENSBTAP00000016242	TUBA1B	5	30864529	30868119
ENSOARG00000018920	ENSOART00000020600	3	136944764	136957292	LMBR1L	limb development membrane protein 1 like [Source:HGNC Symbol;Acc:HGNC:18268]	ENSBTAG00000044048	ENSBTAP00000053276	LMBR1L	5	30879874	30891690
ENSOARG00000018925	ENSOART00000020605	3	136976492	136982509	RHEBL1	RHEB like 1 [Source:HGNC Symbol;Acc:HGNC:21166]	ENSBTAG00000006557	ENSBTAP00000008614	RHEBL1	5	30918838	30922282
ENSOARG00000018955	ENSOART00000020638	3	217337775	217357325	NFAM1	NFAT activating protein with ITAM motif 1 [Source:HGNC Symbol;Acc:HGNC:29872]	ENSBTAG00000005018	ENSBTAP00000006606	NFAM1	5	113843751	113862537
ENSOARG00000018955	ENSOART00000020639	3	217337775	217357325	NFAM1	NFAT activating protein with ITAM motif 1 [Source:HGNC Symbol;Acc:HGNC:29872]	ENSBTAG00000005018	ENSBTAP00000006606	NFAM1	5	113843751	113862537
ENSOARG00000018975	ENSOART00000020663	3	136982930	137019080	KMT2D	lysine methyltransferase 2D [Source:HGNC Symbol;Acc:HGNC:7133]	ENSBTAG00000014429	ENSBTAP00000019193	KMT2D	5	30931917	30964080
ENSOARG00000018983	ENSOART00000020668	3	217446981	217467927	SERHL2	serine hydrolase like 2 [Source:HGNC Symbol;Acc:HGNC:29446]	ENSBTAG00000016507	ENSBTAP00000021944	SERHL2	5	113953266	113972169
ENSOARG00000018986	ENSOART00000020671	3	217467471	217473852	RRP7A	ribosomal RNA processing 7 homolog A [Source:HGNC Symbol;Acc:HGNC:24286]	ENSBTAG00000016510	ENSBTAP00000021948	RRP7A	5	113971402	113979372
ENSOARG00000018993	ENSOART00000020679	3	217479395	217499134	POLDIP3	DNA polymerase delta interacting protein 3 [Source:HGNC Symbol;Acc:HGNC:23782]	ENSBTAG00000016511	ENSBTAP00000021952	POLDIP3	5	113982763	114005896
ENSOARG00000019024	ENSOART00000020712	3	217503348	217518585	CYB5R3	cytochrome b5 reductase 3 [Source:HGNC Symbol;Acc:HGNC:2873]	ENSBTAG00000016516	ENSBTAP00000040254	CYB5R3	5	114009261	114024565
ENSOARG00000019034	ENSOART00000020721	3	137026540	137035155	PRKAG1	protein kinase AMP-activated non-catalytic subunit gamma 1 [Source:HGNC Symbol;Acc:HGNC:9385]	ENSBTAG00000014426	ENSBTAP00000043459	PRKAG1	5	30971839	30982102
ENSOARG00000019034	ENSOART00000020722	3	137026540	137035155	PRKAG1	protein kinase AMP-activated non-catalytic subunit gamma 1 [Source:HGNC Symbol;Acc:HGNC:9385]	ENSBTAG00000014426	ENSBTAP00000043459	PRKAG1	5	30971839	30982102
ENSOARG00000019059	ENSOART00000020750	3	137053186	137056187	WNT1	Wnt family member 1 [Source:HGNC Symbol;Acc:HGNC:12774]	ENSBTAG00000015364	ENSBTAP00000020414	WNT1	5	31000183	31003266
ENSOARG00000019064	ENSOART00000020757	3	137064274	137086490			ENSBTAG00000015347	ENSBTAP00000020402	WNT10B	5	31013104	31014446
ENSOARG00000019065	ENSOART00000020759	3	137099804	137103120	FKBP11	FK506 binding protein 11 [Source:HGNC Symbol;Acc:HGNC:18624]	ENSBTAG00000015828	ENSBTAP00000021025	FKBP11	5	31048546	31052006
ENSOARG00000019094	ENSOART00000020790	3	137102085	137112170	CCDC65	coiled-coil domain containing 65 [Source:HGNC Symbol;Acc:HGNC:29937]	ENSBTAG00000015825	ENSBTAP00000021022	CCDC65	5	31052621	31060822
ENSOARG00000019098	ENSOART00000020794	3	137141796	137151088	RND1	Rho family GTPase 1 [Source:HGNC Symbol;Acc:HGNC:18314]	ENSBTAG00000018773	ENSBTAP00000024996	RND1	5	31090625	31097555
ENSOARG00000019105	ENSOART00000020802	3	137152522	137166436	DDX23	DEAD-box helicase 23 [Source:HGNC Symbol;Acc:HGNC:17347]	ENSBTAG00000021810	ENSBTAP00000029071	DDX23	5	31101517	31116108
ENSOARG00000019143	ENSOART00000020848	3	137168993	137176889	CACNB3	calcium voltage-gated channel auxiliary subunit beta 3 [Source:HGNC Symbol;Acc:HGNC:1403]	ENSBTAG00000021808	ENSBTAP00000029069	CACNB3	5	31116984	31126056
ENSOARG00000019143	ENSOART00000020849	3	137168993	137176889	CACNB3	calcium voltage-gated channel auxiliary subunit beta 3 [Source:HGNC Symbol;Acc:HGNC:1403]	ENSBTAG00000021808	ENSBTAP00000029069	CACNB3	5	31116984	31126056
ENSOARG00000019182	ENSOART00000020888	3	137206277	137224517	ADCY6	adenylate cyclase 6 [Source:HGNC Symbol;Acc:HGNC:237]	ENSBTAG00000005464	ENSBTAP00000007187	ADCY6	5	31160699	31176231
ENSOARG00000019198	ENSOART00000020905	3	137270025	137306467	CCNT1	cyclin T1 [Source:HGNC Symbol;Acc:HGNC:1599]	ENSBTAG00000005861	ENSBTAP00000007703	CCNT1	5	31221136	31257293
ENSOARG00000019211	ENSOART00000020919	3	137315738	137333134	KANSL2	KAT8 regulatory NSL complex subunit 2 [Source:HGNC Symbol;Acc:HGNC:26024]	ENSBTAG00000002693	ENSBTAP00000051777	KANSL2	5	31266940	31285052
ENSOARG00000019390	ENSOART00000021116	3	19897522	19898988	KCNF1	potassium voltage-gated channel modifier subfamily F member 1 [Source:HGNC Symbol;Acc:HGNC:6246]	ENSBTAG00000021283	ENSBTAP00000028357	KCNF1	11	86759338	86761647
ENSOARG00000019458	ENSOART00000021191	3	34767758	35168619	BABAM2	BRISC and BRCA1 A complex member 2 [Source:HGNC Symbol;Acc:HGNC:1106]	ENSBTAG00000031335	ENSBTAP00000041902	BABAM2	11	71403125	71826561
ENSOARG00000019483	ENSOART00000021220	3	35221708	35240439	FOSL2	FOS like 2, AP-1 transcription factor subunit [Source:HGNC Symbol;Acc:HGNC:3798]	ENSBTAG00000023929	ENSBTAP00000032838	FOSL2	11	71329772	71349193
ENSOARG00000019536	ENSOART00000021276	3	43534165	43534425			ENSBTAG00000007793	ENSBTAP00000032937	SERTAD2	11	62992908	62993855
ENSOARG00000019948	ENSOART00000021715	3	40768920	40782438	ETAA1	ETAA1, ATR kinase activator [Source:HGNC Symbol;Acc:HGNC:24648]	ENSBTAG00000011727	ENSBTAP00000015577	ETAA1	11	65813300	65826759
ENSOARG00000020010	ENSOART00000021788	3	43580459	43650807	AFTPH	aftiphilin [Source:HGNC Symbol;Acc:HGNC:25951]	ENSBTAG00000009299	ENSBTAP00000053686	AFTPH	11	62911414	62951512
ENSOARG00000020563	ENSOART00000022403	3	196746208	196755663	RERGL	RERG like [Source:HGNC Symbol;Acc:HGNC:26213]	ENSBTAG00000030493	ENSBTAP00000040628	RERGL	5	92432331	92442968
ENSOARG00000000161	ENSOART00000000169	4	51411738	51468375		capping actin protein of muscle Z-line subunit alpha 2 [Source:NCBI gene;Acc:101109168]	ENSBTAG00000004072	ENSBTAP00000005324	CAPZA2	4	51781849	51836823
ENSOARG00000000161	ENSOART00000000171	4	51411738	51468375		capping actin protein of muscle Z-line subunit alpha 2 [Source:NCBI gene;Acc:101109168]	ENSBTAG00000004072	ENSBTAP00000005324	CAPZA2	4	51781849	51836823
ENSOARG00000000778	ENSOART00000000848	4	51540365	51625496	MET	MET proto-oncogene, receptor tyrosine kinase [Source:NCBI gene;Acc:443076]	ENSBTAG00000006161	ENSBTAP00000008102	MET	4	51912652	52042198
ENSOARG00000000778	ENSOART00000000854	4	51540365	51625496	MET	MET proto-oncogene, receptor tyrosine kinase [Source:NCBI gene;Acc:443076]	ENSBTAG00000006161	ENSBTAP00000008102	MET	4	51912652	52042198
ENSOARG00000001337	ENSOART00000001434	4	51786039	51820791	CAV1	caveolin 1 [Source:NCBI gene;Acc:445468]	ENSBTAG00000017869	ENSBTAP00000023751	CAV1	4	52173110	52208687
ENSOARG00000001668	ENSOART00000001799	4	52298499	52441976	TFEC	transcription factor EC [Source:HGNC Symbol;Acc:HGNC:11754]	ENSBTAG00000014228	ENSBTAP00000018918	TFEC	4	52589574	52812807
ENSOARG00000005989	ENSOART00000006514	4	95019821	95223843	MKLN1	muskelin 1 [Source:HGNC Symbol;Acc:HGNC:7109]	ENSBTAG00000010437	ENSBTAP00000013788	MKLN1	4	95807761	96016756
ENSOARG00000006074	ENSOART00000006605	4	95154501	95155103			ENSBTAG00000010012	ENSBTAP00000036691	BTF3	20	8038617	8045160
ENSOARG00000006427	ENSOART00000007014	4	95788312	96204055	PLXNA4	plexin A4 [Source:HGNC Symbol;Acc:HGNC:9102]	ENSBTAG00000014543	ENSBTAP00000019327	PLXNA4	4	96581220	97047201
ENSOARG00000008142	ENSOART00000008861	4	26607018	26608007	PRPS1L1	phosphoribosyl pyrophosphate synthetase 1-like 1 [Source:HGNC Symbol;Acc:HGNC:9463]	ENSBTAG00000033954	ENSBTAP00000050581	PRPS1L1	4	26540377	26541499
ENSOARG00000008235	ENSOART00000008960	4	40868129	40870429			ENSBTAG00000047294	ENSBTAP00000055419		4	41064513	41066816
ENSOARG00000009409	ENSOART00000010245	4	26371787	26467169	SNX13	sorting nexin 13 [Source:HGNC Symbol;Acc:HGNC:21335]	ENSBTAG00000014074	ENSBTAP00000018702		4	26353998	26448522
ENSOARG00000009641	ENSOART00000010499	4	27257256	27548397	HDAC9	histone deacetylase 9 [Source:HGNC Symbol;Acc:HGNC:14065]	ENSBTAG00000003808	ENSBTAP00000004971	HDAC9	4	27174250	27457097
ENSOARG00000009803	ENSOART00000010665	4	28448451	28458663	TWISTNB	TWIST neighbor [Source:HGNC Symbol;Acc:HGNC:18027]	ENSBTAG00000006721	ENSBTAP00000044811	TWISTNB	4	28446103	28456952
ENSOARG00000009803	ENSOART00000010666	4	28448451	28458663	TWISTNB	TWIST neighbor [Source:HGNC Symbol;Acc:HGNC:18027]	ENSBTAG00000006721	ENSBTAP00000044811	TWISTNB	4	28446103	28456952
ENSOARG00000009907	ENSOART00000010779	4	28478533	28484240	TMEM196	transmembrane protein 196 [Source:HGNC Symbol;Acc:HGNC:22431]	ENSBTAG00000044012	ENSBTAP00000053584	TMEM196	4	28474602	28480333
ENSOARG00000011920	ENSOART00000012965	4	74385704	74392594		STEAP family member 1 [Source:NCBI gene;Acc:101111709]	ENSBTAG00000015749	ENSBTAP00000020911	STEAP1	4	74836426	74849155
ENSOARG00000011928	ENSOART00000012975	4	74445661	74454728	STEAP2	STEAP2 metalloreductase [Source:HGNC Symbol;Acc:HGNC:17885]	ENSBTAG00000003506	ENSBTAP00000004557	STEAP2	4	74886596	74911776
ENSOARG00000012070	ENSOART00000013144	4	74467540	74526228	CFAP69	cilia and flagella associated protein 69 [Source:HGNC Symbol;Acc:HGNC:26107]	ENSBTAG00000003508	ENSBTAP00000004561	CFAP69	4	74924048	74984056
ENSOARG00000012311	ENSOART00000013389	4	74559701	74588513		GTP binding protein 10 [Source:NCBI gene;Acc:101112643]	ENSBTAG00000032166	ENSBTAP00000043009	GTPBP10	4	75013861	75132831
ENSOARG00000012421	ENSOART00000013507	4	74603558	74617059	HUS1	HUS1 checkpoint clamp component [Source:HGNC Symbol;Acc:HGNC:5309]	ENSBTAG00000013226	ENSBTAP00000017599	HUS1	4	75146925	75159359
ENSOARG00000016292	ENSOART00000017753	4	38130751	38666028	CACNA2D1	calcium voltage-gated channel auxiliary subunit alpha2delta 1 [Source:HGNC Symbol;Acc:HGNC:1399]	ENSBTAG00000020569	ENSBTAP00000027409	CACNA2D1	4	38712468	38856748
ENSOARG00000017233	ENSOART00000018761	4	40592797	40650899	GNAT3	G protein subunit alpha transducin 3 [Source:HGNC Symbol;Acc:HGNC:22800]	ENSBTAG00000008641	ENSBTAP00000011395	GNAT3	4	40775885	40830619
ENSOARG00000017233	ENSOART00000018762	4	40592797	40650899	GNAT3	G protein subunit alpha transducin 3 [Source:HGNC Symbol;Acc:HGNC:22800]	ENSBTAG00000008641	ENSBTAP00000011395	GNAT3	4	40775885	40830619
ENSOARG00000017660	ENSOART00000019217	4	81234343	81337722	RALA	RAS like proto-oncogene A [Source:HGNC Symbol;Acc:HGNC:9839]	ENSBTAG00000006661	ENSBTAP00000008749	RALA	4	81919125	81929351
ENSOARG00000017686	ENSOART00000019245	4	81333830	81339578	YAE1	YAE1, ABCE1 maturation factor [Source:HGNC Symbol;Acc:HGNC:24857]	ENSBTAG00000001892	ENSBTAP00000002462	YAE1	4	82020144	82024360
ENSOARG00000000379	ENSOART00000000400	5	30257113	30264087			ENSBTAG00000046914	ENSBTAP00000053913		7	34103729	34117120
ENSOARG00000000391	ENSOART00000000414	5	30283877	30285913			ENSBTAG00000047190	ENSBTAP00000056489		7	34126023	34127202
ENSOARG00000013825	ENSOART00000015042	5	49531529	49534009	PCDHB1	protocadherin beta 1 [Source:HGNC Symbol;Acc:HGNC:8680]	ENSBTAG00000037885	ENSBTAP00000049713	PCDHB1	7	53853039	53855495
ENSOARG00000016247	ENSOART00000017690	5	87294442	87311927	CETN3	centrin 3 [Source:HGNC Symbol;Acc:HGNC:1868]	ENSBTAG00000014373	ENSBTAP00000019111	CETN3	7	92290239	92307723
ENSOARG00000016254	ENSOART00000017700	5	87363028	87376013	MBLAC2	metallo-beta-lactamase domain containing 2 [Source:HGNC Symbol;Acc:HGNC:33711]	ENSBTAG00000013612	ENSBTAP00000018096	MBLAC2	7	92366907	92391409
ENSOARG00000016336	ENSOART00000017788	5	87430362	87436358	LYSMD3	LysM domain containing 3 [Source:HGNC Symbol;Acc:HGNC:26969]	ENSBTAG00000027713	ENSBTAP00000039717	LYSMD3	7	92440985	92446470
ENSOARG00000016502	ENSOART00000017988	5	87500637	88022830	ADGRV1	adhesion G protein-coupled receptor V1 [Source:HGNC Symbol;Acc:HGNC:17416]	ENSBTAG00000006031	ENSBTAP00000007926	ADGRV1	7	92510676	92699410
ENSOARG00000017275	ENSOART00000018800	5	92319217	92321792	RFESD	Rieske Fe-S domain containing [Source:HGNC Symbol;Acc:HGNC:29587]	ENSBTAG00000036242	ENSBTAP00000047402	RFESD	7	97470514	97473035
ENSOARG00000017304	ENSOART00000018833	5	92324087	92352584	SPATA9	spermatogenesis associated 9 [Source:HGNC Symbol;Acc:HGNC:22988]	ENSBTAG00000007231	ENSBTAP00000009510	SPATA9	7	97475075	97501919
ENSOARG00000017304	ENSOART00000018836	5	92324087	92352584	SPATA9	spermatogenesis associated 9 [Source:HGNC Symbol;Acc:HGNC:22988]	ENSBTAG00000007231	ENSBTAP00000009510	SPATA9	7	97475075	97501919
ENSOARG00000017397	ENSOART00000018942	5	92379821	92438334	RHOBTB3	Rho related BTB domain containing 3 [Source:HGNC Symbol;Acc:HGNC:18757]	ENSBTAG00000004413	ENSBTAP00000005786	RHOBTB3	7	97345764	97436844
ENSOARG00000017480	ENSOART00000019031	5	92549948	92598757	ELL2	elongation factor for RNA polymerase II 2 [Source:HGNC Symbol;Acc:HGNC:17064]	ENSBTAG00000007214	ENSBTAP00000009487	ELL2	7	97623184	97650531
ENSOARG00000017521	ENSOART00000019070	5	48917000	48951593	HBEGF	heparin binding EGF like growth factor [Source:HGNC Symbol;Acc:HGNC:3059]	ENSBTAG00000021766	ENSBTAP00000029015	HBEGF	7	53216665	53227848
ENSOARG00000017624	ENSOART00000019181	5	48946614	48963445	SLC4A9	solute carrier family 4 member 9 [Source:HGNC Symbol;Acc:HGNC:11035]	ENSBTAG00000021775	ENSBTAP00000029024	SLC4A9	7	53242016	53256016
ENSOARG00000017846	ENSOART00000019427	5	48996484	49110480		ankyrin repeat and KH domain-containing protein 1 [Source:NCBI gene;Acc:101121602]	ENSBTAG00000010871	ENSBTAP00000014440	EIF4EBP3	7	53294302	53407210
ENSOARG00000017846	ENSOART00000019431	5	48996484	49110480		ankyrin repeat and KH domain-containing protein 1 [Source:NCBI gene;Acc:101121602]	ENSBTAG00000010871	ENSBTAP00000014440	EIF4EBP3	7	53294302	53407210
ENSOARG00000018101	ENSOART00000019701	5	49111945	49117669	SRA1	steroid receptor RNA activator 1 [Source:HGNC Symbol;Acc:HGNC:11281]	ENSBTAG00000001449	ENSBTAP00000001897	SRA1	7	53408163	53414128
ENSOARG00000018153	ENSOART00000019756	5	49118467	49124074	APBB3	amyloid beta precursor protein binding family B member 3 [Source:HGNC Symbol;Acc:HGNC:20708]	ENSBTAG00000001450	ENSBTAP00000040787	APBB3	7	53414893	53421127
ENSOARG00000018316	ENSOART00000019936	5	49157993	49163681	TMCO6	transmembrane and coiled-coil domains 6 [Source:HGNC Symbol;Acc:HGNC:28814]	ENSBTAG00000030589	ENSBTAP00000040790	TMCO6	7	53455880	53461671
ENSOARG00000018374	ENSOART00000019996	5	49164184	49166046	NDUFA2	NADH:ubiquinone oxidoreductase subunit A2 [Source:HGNC Symbol;Acc:HGNC:7685]	ENSBTAG00000015041	ENSBTAP00000020018	NDUFA2	7	53461635	53463955
ENSOARG00000018395	ENSOART00000020020	5	49166312	49178518	IK	IK cytokine [Source:HGNC Symbol;Acc:HGNC:5958]	ENSBTAG00000015034	ENSBTAP00000020011	IK	7	53464181	53476406
ENSOARG00000018418	ENSOART00000020045	5	49185826	49188322	DND1	DND microRNA-mediated repression inhibitor 1 [Source:HGNC Symbol;Acc:HGNC:23799]	ENSBTAG00000018845	ENSBTAP00000025092	DND1	7	53483949	53486666
ENSOARG00000018471	ENSOART00000020108	5	49189098	49201632	HARS	histidyl-tRNA synthetase [Source:HGNC Symbol;Acc:HGNC:4816]	ENSBTAG00000018847	ENSBTAP00000025094	HARS	7	53487090	53500190
ENSOARG00000018565	ENSOART00000020210	5	49201728	49210025	HARS2	histidyl-tRNA synthetase 2, mitochondrial [Source:HGNC Symbol;Acc:HGNC:4817]	ENSBTAG00000025212	ENSBTAP00000035214	HARS2	7	53500352	53507322
ENSOARG00000018690	ENSOART00000020342	5	49209879	49214290	ZMAT2	zinc finger matrin-type 2 [Source:HGNC Symbol;Acc:HGNC:26433]	ENSBTAG00000005441	ENSBTAP00000007159	ZMAT2	7	53508799	53513894
ENSOARG00000018726	ENSOART00000020385	5	49295031	49358366	PCDHA5	protocadherin alpha 5 [Source:HGNC Symbol;Acc:HGNC:8671]	ENSBTAG00000045539	ENSBTAP00000051403	PCDHA5	7	53603719	53606070
ENSOARG00000018726	ENSOART00000020386	5	49295031	49358366	PCDHA5	protocadherin alpha 5 [Source:HGNC Symbol;Acc:HGNC:8671]	ENSBTAG00000045539	ENSBTAP00000051403	PCDHA5	7	53603719	53606070
ENSOARG00000018746	ENSOART00000020410	5	49344655	49352453	PCDHA11	protocadherin alpha 11 [Source:HGNC Symbol;Acc:HGNC:8665]	ENSBTAG00000048170	ENSBTAP00000020511	PCDHA11	7	53650655	53653078
ENSOARG00000025180	ENSOART00000027082	5	49150405	49151522	CD14	CD14 molecule [Source:NCBI gene;Acc:443216]	ENSBTAG00000015032	ENSBTAP00000020009	CD14	7	53446106	53448979
ENSOARG00000025181	ENSOART00000027083	5	49127431	49128368	SLC35A4	solute carrier family 35 member A4 [Source:NCBI gene;Acc:100147779]	ENSBTAG00000030584	ENSBTAP00000040788	SLC35A4	7	53424462	53426334
ENSOARG00000005291	ENSOART00000005771	6	15708801	15753015		complement factor I [Source:NCBI gene;Acc:101119307]	ENSBTAG00000034501	ENSBTAP00000045833	CFI	6	16765034	16815352
ENSOARG00000005291	ENSOART00000005774	6	15708801	15753015		complement factor I [Source:NCBI gene;Acc:101119307]	ENSBTAG00000034501	ENSBTAP00000045833	CFI	6	16765034	16815352
ENSOARG00000005505	ENSOART00000005998	6	42133056	42239928	GBA3	glucosylceramidase beta 3 (gene/pseudogene) [Source:HGNC Symbol;Acc:HGNC:19069]	ENSBTAG00000020363	ENSBTAP00000027139	GBA3	6	43675600	43863550
ENSOARG00000005623	ENSOART00000006126	6	15766076	15777781	PLA2G12A	phospholipase A2 group XIIA [Source:HGNC Symbol;Acc:HGNC:18554]	ENSBTAG00000015230	ENSBTAP00000020263	PLA2G12A	6	16828642	16843001
ENSOARG00000005842	ENSOART00000006361	6	15787449	15808837	CASP6	caspase 6 [Source:HGNC Symbol;Acc:HGNC:1507]	ENSBTAG00000012537	ENSBTAP00000016642	CASP6	6	16847111	16867961
ENSOARG00000005842	ENSOART00000006363	6	15787449	15808837	CASP6	caspase 6 [Source:HGNC Symbol;Acc:HGNC:1507]	ENSBTAG00000012537	ENSBTAP00000016642	CASP6	6	16847111	16867961
ENSOARG00000006049	ENSOART00000006577	6	15807505	15911590	MCUB	mitochondrial calcium uniporter dominant negative beta subunit [Source:HGNC Symbol;Acc:HGNC:26076]	ENSBTAG00000012995	ENSBTAP00000017276	MCUB	6	16870832	16966187
ENSOARG00000008329	ENSOART00000009060	6	108153665	108252229	RAB28	RAB28, member RAS oncogene family [Source:NCBI gene;Acc:100147792]	ENSBTAG00000003218	ENSBTAP00000004180	RAB28	6	113469762	113567507
ENSOARG00000008465	ENSOART00000009217	6	108334394	108381996	BOD1L1	biorientation of chromosomes in cell division 1 like 1 [Source:HGNC Symbol;Acc:HGNC:31792]	ENSBTAG00000004316	ENSBTAP00000033614	BOD1L1	6	113647965	113701414
ENSOARG00000012835	ENSOART00000013955	6	86619919	86657661	GC	GC, vitamin D binding protein [Source:HGNC Symbol;Acc:HGNC:4187]	ENSBTAG00000013718	ENSBTAP00000033386	GC	6	88695940	88739180
ENSOARG00000012835	ENSOART00000013957	6	86619919	86657661	GC	GC, vitamin D binding protein [Source:HGNC Symbol;Acc:HGNC:4187]	ENSBTAG00000013718	ENSBTAP00000033386	GC	6	88695940	88739180
ENSOARG00000013035	ENSOART00000014172	6	86986866	86992713			ENSBTAG00000009070	ENSBTAP00000011957	NPFFR2	6	89052210	89059348
ENSOARG00000013204	ENSOART00000014359	6	87097877	87386270	ADAMTS3	ADAM metallopeptidase with thrombospondin type 1 motif 3 [Source:HGNC Symbol;Acc:HGNC:219]	ENSBTAG00000006507	ENSBTAP00000053777	ADAMTS3	6	89162542	89460195
ENSOARG00000013204	ENSOART00000014360	6	87097877	87386270	ADAMTS3	ADAM metallopeptidase with thrombospondin type 1 motif 3 [Source:HGNC Symbol;Acc:HGNC:219]	ENSBTAG00000006507	ENSBTAP00000053777	ADAMTS3	6	89162542	89460195
ENSOARG00000013420	ENSOART00000014599	6	87832853	87842853	COX18	cytochrome c oxidase assembly factor COX18 [Source:HGNC Symbol;Acc:HGNC:26801]	ENSBTAG00000005394	ENSBTAP00000007094	COX18	6	89922143	89932628
ENSOARG00000013568	ENSOART00000014770	6	87848925	88015612	ANKRD17	ankyrin repeat domain 17 [Source:HGNC Symbol;Acc:HGNC:23575]	ENSBTAG00000004912	ENSBTAP00000006467	ANKRD17	6	89935677	90102798
ENSOARG00000013782	ENSOART00000015001	6	88136611	88159187	ALB	albumin [Source:NCBI gene;Acc:443393]	ENSBTAG00000017121	ENSBTAP00000022763	ALB	6	90232762	90251126
ENSOARG00000013966	ENSOART00000015211	6	88166794	88190190	AFP	alpha fetoprotein [Source:HGNC Symbol;Acc:HGNC:317]	ENSBTAG00000017131	ENSBTAP00000022772	AFP	6	90258976	90280522
ENSOARG00000014129	ENSOART00000015388	6	88198267	88224250	AFM	afamin [Source:HGNC Symbol;Acc:HGNC:316]	ENSBTAG00000047833	ENSBTAP00000054782	AFM	6	90291078	90312046
ENSOARG00000014129	ENSOART00000015391	6	88198267	88224250	AFM	afamin [Source:HGNC Symbol;Acc:HGNC:316]	ENSBTAG00000047833	ENSBTAP00000054782	AFM	6	90291078	90312046
ENSOARG00000014363	ENSOART00000015640	6	88284202	88337481	RASSF6	Ras association domain family member 6 [Source:HGNC Symbol;Acc:HGNC:20796]	ENSBTAG00000011935	ENSBTAP00000015836	RASSF6	6	90373220	90400848
ENSOARG00000014496	ENSOART00000015785	6	88474889	88477180	CXCL8	C-X-C motif chemokine ligand 8 [Source:NCBI gene;Acc:443418]	ENSBTAG00000019716	ENSBTAP00000026275	CXCL8	6	90559882	90563647
ENSOARG00000014592	ENSOART00000015880	6	88555264	88556088	CXCL6	C-X-C motif chemokine ligand 6 [Source:HGNC Symbol;Acc:HGNC:10643]	ENSBTAG00000009812	ENSBTAP00000012939	CXCL5	6	90645964	90648076
ENSOARG00000014675	ENSOART00000015973	6	88576093	88576890	PPBP	pro-platelet basic protein [Source:HGNC Symbol;Acc:HGNC:9240]	ENSBTAG00000032425	ENSBTAP00000043338	PPBP	6	90664368	90665675
ENSOARG00000014766	ENSOART00000016069	6	88584559	88585388			ENSBTAG00000011961	ENSBTAP00000015874	PF4	6	90673205	90674173
ENSOARG00000014775	ENSOART00000016080	6	88610487	88611559	CXCL1	chemokine (C-X-C motif) ligand 1 (melanoma growth stimulating activity, alpha) [Source:NCBI gene;Acc:443380]	ENSBTAG00000027513	ENSBTAP00000039327	CXCL2	6	90695494	90697557
ENSOARG00000014775	ENSOART00000016080	6	88610487	88611559	CXCL1	chemokine (C-X-C motif) ligand 1 (melanoma growth stimulating activity, alpha) [Source:NCBI gene;Acc:443380]	ENSBTAG00000037558	ENSBTAP00000055252	GRO1	6	90822748	90824841
ENSOARG00000018972	ENSOART00000020655	6	94516269	94523433			ENSBTAG00000020570	ENSBTAP00000046130	PRDM8	6	96650285	96657180
ENSOARG00000018999	ENSOART00000020685	6	94584400	94605575	FGF5	fibroblast growth factor 5 [Source:HGNC Symbol;Acc:HGNC:3683]	ENSBTAG00000017348	ENSBTAP00000023064	FGF5	6	96723382	96746176
ENSOARG00000020058	ENSOART00000021840	7	32243494	32406527	THBS1	thrombospondin 1 [Source:HGNC Symbol;Acc:HGNC:11785]	ENSBTAG00000002006	ENSBTAP00000002600	THBS1	10	35314025	35329297
ENSOARG00000020072	ENSOART00000021854	7	32262040	32462006	FSIP1	fibrous sheath interacting protein 1 [Source:HGNC Symbol;Acc:HGNC:21674]	ENSBTAG00000012015	ENSBTAP00000015941	FSIP1	10	35350329	35538497
ENSOARG00000020072	ENSOART00000021856	7	32262040	32462006	FSIP1	fibrous sheath interacting protein 1 [Source:HGNC Symbol;Acc:HGNC:21674]	ENSBTAG00000012015	ENSBTAP00000015941	FSIP1	10	35350329	35538497
ENSOARG00000020079	ENSOART00000021860	7	32486278	32492449	GPR176	G protein-coupled receptor 176 [Source:HGNC Symbol;Acc:HGNC:32370]	ENSBTAG00000016826	ENSBTAP00000053774	GPR176	10	35566119	35695711
ENSOARG00000020803	ENSOART00000022667	7	44271374	44489174	TLN2	talin 2 [Source:HGNC Symbol;Acc:HGNC:15447]	ENSBTAG00000003667	ENSBTAP00000053521	TLN2	10	47303876	47796327
ENSOARG00000020806	ENSOART00000022668	7	44902282	44902754			ENSBTAG00000037746	ENSBTAP00000050475	SNRNP27	11	68215016	68222914
ENSOARG00000021198	ENSOART00000023100	7	79479252	79634411	PCNX1	pecanex 1 [Source:HGNC Symbol;Acc:HGNC:19740]	ENSBTAG00000012565	ENSBTAP00000016684	PCNX1	10	82878051	83056528
ENSOARG00000021199	ENSOART00000023101	7	80048754	80190447	SIPA1L1	signal induced proliferation associated 1 like 1 [Source:HGNC Symbol;Acc:HGNC:20284]	ENSBTAG00000015805	ENSBTAP00000035521	SIPA1L1	10	83487289	83624610
ENSOARG00000001874	ENSOART00000002029	8	68645618	69133481	UTRN	utrophin [Source:HGNC Symbol;Acc:HGNC:12635]	ENSBTAG00000009665	ENSBTAP00000012740	UTRN	9	82762003	83311756
ENSOARG00000001874	ENSOART00000002034	8	68645618	69133481	UTRN	utrophin [Source:HGNC Symbol;Acc:HGNC:12635]	ENSBTAG00000009665	ENSBTAP00000012740	UTRN	9	82762003	83311756
ENSOARG00000002348	ENSOART00000002550	8	71462635	71627320	STXBP5	syntaxin binding protein 5 [Source:HGNC Symbol;Acc:HGNC:19665]	ENSBTAG00000021107	ENSBTAP00000053504	STXBP5	9	85627754	85785707
ENSOARG00000002348	ENSOART00000002551	8	71462635	71627320	STXBP5	syntaxin binding protein 5 [Source:HGNC Symbol;Acc:HGNC:19665]	ENSBTAG00000021107	ENSBTAP00000053504	STXBP5	9	85627754	85785707
ENSOARG00000002736	ENSOART00000002959	8	73648814	73670914	GINM1	glycoprotein integral membrane 1 [Source:HGNC Symbol;Acc:HGNC:21074]	ENSBTAG00000000880	ENSBTAP00000001170	GINM1	9	87948484	87963094
ENSOARG00000002736	ENSOART00000002960	8	73648814	73670914	GINM1	glycoprotein integral membrane 1 [Source:HGNC Symbol;Acc:HGNC:21074]	ENSBTAG00000000880	ENSBTAP00000001170	GINM1	9	87948484	87963094
ENSOARG00000002782	ENSOART00000003014	8	73673326	73697740	KATNA1	katanin catalytic subunit A1 [Source:HGNC Symbol;Acc:HGNC:6216]	ENSBTAG00000032024	ENSBTAP00000001172	KATNA1	9	87965071	87999503
ENSOARG00000002830	ENSOART00000003064	8	73716242	73736759	LATS1	Ovis aries large tumor suppressor kinase 1 (LATS1), mRNA. [Source:RefSeq mRNA;Acc:NM_001306113]	ENSBTAG00000015076	ENSBTAP00000020062	LATS1	9	88008820	88046821
ENSOARG00000002841	ENSOART00000003080	8	73755631	73766567	NUP43	nucleoporin 43 [Source:HGNC Symbol;Acc:HGNC:21182]	ENSBTAG00000010196	ENSBTAP00000042789	NUP43	9	88051512	88066828
ENSOARG00000002890	ENSOART00000003130	8	73781503	73809516	PCMT1	protein-L-isoaspartate (D-aspartate) O-methyltransferase [Source:HGNC Symbol;Acc:HGNC:8728]	ENSBTAG00000010204	ENSBTAP00000055150	PCMT1	9	88068718	88101696
ENSOARG00000002898	ENSOART00000003139	8	73814860	73836141			ENSBTAG00000032007	ENSBTAP00000047808	LRP11	9	88115145	88183314
ENSOARG00000003012	ENSOART00000003269	8	74435427	74585218	PLEKHG1	pleckstrin homology and RhoGEF domain containing G1 [Source:HGNC Symbol;Acc:HGNC:20884]	ENSBTAG00000009679	ENSBTAP00000012769	PLEKHG1	9	88955700	89122287
ENSOARG00000004514	ENSOART00000004909	8	82560990	82561467			ENSBTAG00000008570	ENSBTAP00000040479	RPS14	7	63761742	63779251
ENSOARG00000008112	ENSOART00000008830	8	15327566	15402967	CLVS2	clavesin 2 [Source:HGNC Symbol;Acc:HGNC:23046]	ENSBTAG00000021099	ENSBTAP00000028105	CLVS2	9	28619239	28695197
ENSOARG00000008112	ENSOART00000008832	8	15327566	15402967	CLVS2	clavesin 2 [Source:HGNC Symbol;Acc:HGNC:23046]	ENSBTAG00000021099	ENSBTAP00000028105	CLVS2	9	28619239	28695197
ENSOARG00000010017	ENSOART00000010900	8	26856958	26890048	SLC22A16	solute carrier family 22 member 16 [Source:HGNC Symbol;Acc:HGNC:20302]	ENSBTAG00000010507	ENSBTAP00000028664	SLC22A16	9	40231967	40267950
ENSOARG00000010017	ENSOART00000010902	8	26856958	26890048	SLC22A16	solute carrier family 22 member 16 [Source:HGNC Symbol;Acc:HGNC:20302]	ENSBTAG00000010507	ENSBTAP00000028664	SLC22A16	9	40231967	40267950
ENSOARG00000010047	ENSOART00000010930	8	26897439	26914465	DDO	D-aspartate oxidase [Source:HGNC Symbol;Acc:HGNC:2727]	ENSBTAG00000033367	ENSBTAP00000013892	DDO	9	40275982	40293610
ENSOARG00000014564	ENSOART00000015855	8	58476105	58761249	EYA4	EYA transcriptional coactivator and phosphatase 4 [Source:HGNC Symbol;Acc:HGNC:3522]	ENSBTAG00000021970	ENSBTAP00000029290	EYA4	9	72661136	72736460
ENSOARG00000014623	ENSOART00000015915	8	59082052	59084545	TCF21	transcription factor 21 [Source:HGNC Symbol;Acc:HGNC:11632]	ENSBTAG00000021827	ENSBTAP00000029098	TCF21	9	73063429	73066402
ENSOARG00000014646	ENSOART00000015941	8	59157228	59164045	TBPL1	TATA-box binding protein like 1 [Source:HGNC Symbol;Acc:HGNC:11589]	ENSBTAG00000035370	ENSBTAP00000046701	TBPL1	9	73110608	73149994
ENSOARG00000014685	ENSOART00000015984	8	59168055	59234840	SLC2A12	solute carrier family 2 member 12 [Source:HGNC Symbol;Acc:HGNC:18067]	ENSBTAG00000019002	ENSBTAP00000025291	SLC2A12	9	73152789	73222966
ENSOARG00000009003	ENSOART00000009804	9	83920585	84012541	TRIQK	triple QxxK/R motif containing [Source:HGNC Symbol;Acc:HGNC:27828]	ENSBTAG00000047532	ENSBTAP00000054092	TRIQK	14	73628949	73742529
ENSOARG00000011206	ENSOART00000012187	9	31974008	32251760	SPIDR	scaffold protein involved in DNA repair [Source:HGNC Symbol;Acc:HGNC:28971]	ENSBTAG00000044106	ENSBTAP00000053393	SPIDR	14	20740960	20987465

## Sheet: Table S6
Supplementary Table S6: Functional terms enriched clusters identified on the candidate genes overlapping the 75 kb regions flanking the candidate selection sweeps identified using genome-wide iHS, XP-EHH and nSL statistics following DAVID analysis.
Category	Term	Count	%	PValue	Genes	List Total	Pop Hits	Pop Total	Fold Enrichment	Bonferroni	Benjamini	FDR
Annotation Cluster 1	Enrichment Score: 3.2388160415838336
INTERPRO	IPR014760:Serum albumin, N-terminal	4	1.13636	8.60894e-05	ENSOARG00000013782, ENSOARG00000012835, ENSOARG00000013966, ENSOARG00000014129	324	5	15550	38.3951	0.0621257	0.0621257	0.130831
INTERPRO	IPR000264:ALB/AFP/VDB	4	1.13636	8.60894e-05	ENSOARG00000013782, ENSOARG00000012835, ENSOARG00000013966, ENSOARG00000014129	324	5	15550	38.3951	0.0621257	0.0621257	0.130831
INTERPRO	IPR020857:Serum albumin, conserved site	4	1.13636	8.60894e-05	ENSOARG00000013782, ENSOARG00000012835, ENSOARG00000013966, ENSOARG00000014129	324	5	15550	38.3951	0.0621257	0.0621257	0.130831
SMART	SM00103:ALBUMIN	4	1.13636	8.80971e-05	ENSOARG00000013782, ENSOARG00000012835, ENSOARG00000013966, ENSOARG00000014129	172	5	8147	37.893	0.0166865	0.0166865	0.109532
INTERPRO	IPR020858:Serum albumin-like	4	1.13636	0.000169526	ENSOARG00000013782, ENSOARG00000012835, ENSOARG00000013966, ENSOARG00000014129	324	6	15550	31.9959	0.118656	0.061201	0.257477
PIR_SUPERFAMILY	PIRSF002520:serum albumin	3	0.852273	0.00118714	ENSOARG00000013782, ENSOARG00000013966, ENSOARG00000014129	28	3	1324	47.2857	0.0304118	0.0304118	0.969393
INTERPRO	IPR021177:Serum albumin/Alpha-fetoprotein	3	0.852273	0.00251043	ENSOARG00000013782, ENSOARG00000013966, ENSOARG00000014129	324	4	15550	35.9954	0.84628	0.464315	3.75013
GOTERM_BP_DIRECT	GO:0006810~transport	3	0.852273	0.432688	ENSOARG00000013782, ENSOARG00000013966, ENSOARG00000014129	221	71	10659	2.03792	1	1	99.9851
Annotation Cluster 2	Enrichment Score: 1.3910077001635825
UP_SEQ_FEATURE	lipid moiety-binding region:S-palmitoyl cysteine	3	0.852273	0.0170129	ENSOARG00000003950, ENSOARG00000002239, ENSOARG00000001337	11	7	320	12.4675	0.630365	0.630365	15.6946
UP_KEYWORDS	Palmitate	3	0.852273	0.0520113	ENSOARG00000003950, ENSOARG00000002239, ENSOARG00000001337	342	18	16570	8.07505	0.99965	0.929549	47.1175
UP_KEYWORDS	Lipoprotein	4	1.13636	0.0758752	ENSOARG00000003950, ENSOARG00000012128, ENSOARG00000002239, ENSOARG00000001337	342	48	16570	4.03752	0.999992	0.813554	60.9842
Annotation Cluster 3	Enrichment Score: 1.3115895377309001
INTERPRO	IPR023415:Low-density lipoprotein (LDL) receptor class A, conserved site	4	1.13636	0.0382743	ENSOARG00000002144, ENSOARG00000002898, ENSOARG00000005291, ENSOARG00000013303	324	36	15550	5.33265	1	0.98429	44.7578
SMART	SM00192:LDLa	4	1.13636	0.0509611	ENSOARG00000002144, ENSOARG00000002898, ENSOARG00000005291, ENSOARG00000013303	172	40	8147	4.73663	0.999954	0.993229	47.8293
INTERPRO	IPR002172:Low-density lipoprotein (LDL) receptor class A repeat	4	1.13636	0.059578	ENSOARG00000002144, ENSOARG00000002898, ENSOARG00000005291, ENSOARG00000013303	324	43	15550	4.46454	1	0.989707	60.705
Annotation Cluster 4	Enrichment Score: 1.1317186934980417
INTERPRO	IPR018048:CXC chemokine, conserved site	3	0.852273	0.0140608	ENSOARG00000014675, ENSOARG00000014496, ENSOARG00000014766	324	9	15550	15.9979	0.999974	0.928454	19.3726
INTERPRO	IPR001089:CXC chemokine	3	0.852273	0.017337	ENSOARG00000014675, ENSOARG00000014496, ENSOARG00000014766	324	10	15550	14.3981	0.999998	0.926161	23.3519
UP_KEYWORDS	Chemotaxis	3	0.852273	0.0744533	ENSOARG00000014675, ENSOARG00000014496, ENSOARG00000014766	342	22	16570	6.60686	0.99999	0.853594	60.2621
SMART	SM00199:SCY	3	0.852273	0.13018	ENSOARG00000014675, ENSOARG00000014496, ENSOARG00000014766	172	30	8147	4.73663	1	0.977752	82.3584
INTERPRO	IPR001811:Chemokine interleukin-8-like domain	3	0.852273	0.14948	ENSOARG00000014675, ENSOARG00000014496, ENSOARG00000014766	324	33	15550	4.36308	1	0.997597	91.4738
UP_KEYWORDS	Cytokine	3	0.852273	0.458869	ENSOARG00000014675, ENSOARG00000014496, ENSOARG00000014766	342	75	16570	1.93801	1	0.981282	99.9341
Annotation Cluster 5	Enrichment Score: 1.0044972033126498
UP_SEQ_FEATURE	topological domain:Cytoplasmic	6	1.70455	0.0494659	ENSOARG00000003950, ENSOARG00000002239, ENSOARG00000001337, ENSOARG00000004340, ENSOARG00000008796, ENSOARG00000000778	11	72	320	2.42424	0.947262	0.770351	39.6339
UP_SEQ_FEATURE	topological domain:Extracellular	5	1.42045	0.112066	ENSOARG00000003950, ENSOARG00000002239, ENSOARG00000004340, ENSOARG00000008796, ENSOARG00000000778	11	63	320	2.3088	0.998986	0.899532	69.3505
UP_SEQ_FEATURE	transmembrane region	6	1.70455	0.174876	ENSOARG00000003950, ENSOARG00000002239, ENSOARG00000001337, ENSOARG00000004340, ENSOARG00000008796, ENSOARG00000000778	11	101	320	1.72817	0.999986	0.938407	85.2286
Annotation Cluster 6	Enrichment Score: 0.83900792585208
SMART	SM00429:IPT	3	0.852273	0.0894778	ENSOARG00000006427, ENSOARG00000000483, ENSOARG00000000778	172	24	8147	5.92078	1	0.972145	68.84
INTERPRO	IPR002909:Cell surface receptor IPT/TIG	3	0.852273	0.10755	ENSOARG00000006427, ENSOARG00000000483, ENSOARG00000000778	324	27	15550	5.33265	1	0.996487	82.276
INTERPRO	IPR014756:Immunoglobulin E-set	4	1.13636	0.315973	ENSOARG00000006427, ENSOARG00000001411, ENSOARG00000000483, ENSOARG00000000778	324	95	15550	2.02079	1	0.999811	99.6895
Annotation Cluster 7	Enrichment Score: 0.8216846442504814
GOTERM_MF_DIRECT	GO:0030170~pyridoxal phosphate binding	4	1.13636	0.0633824	ENSOARG00000009938, ENSOARG00000013782, ENSOARG00000005431, ENSOARG00000005851	210	46	10488	4.34286	1	0.995343	57.194
UP_KEYWORDS	Pyridoxal phosphate	3	0.852273	0.140174	ENSOARG00000009938, ENSOARG00000005431, ENSOARG00000005851	342	32	16570	4.54221	1	0.91794	83.4933
INTERPRO	IPR015422:Pyridoxal phosphate-dependent transferase, major region, subdomain 2	3	0.852273	0.18646	ENSOARG00000009938, ENSOARG00000005431, ENSOARG00000005851	324	38	15550	3.78899	1	0.99875	95.663
INTERPRO	IPR015421:Pyridoxal phosphate-dependent transferase, major region, subdomain 1	3	0.852273	0.216859	ENSOARG00000009938, ENSOARG00000005431, ENSOARG00000005851	324	42	15550	3.42813	1	0.999092	97.5695
INTERPRO	IPR015424:Pyridoxal phosphate-dependent transferase	3	0.852273	0.216859	ENSOARG00000009938, ENSOARG00000005431, ENSOARG00000005851	324	42	15550	3.42813	1	0.999092	97.5695
Annotation Cluster 8	Enrichment Score: 0.7921435102793807
SMART	SM00490:HELICc	5	1.42045	0.158249	ENSOARG00000010343, ENSOARG00000012875, ENSOARG00000010922, ENSOARG00000019105, ENSOARG00000013265	172	100	8147	2.36831	1	0.974164	88.2692
INTERPRO	IPR001650:Helicase, C-terminal	5	1.42045	0.158593	ENSOARG00000010343, ENSOARG00000012875, ENSOARG00000010922, ENSOARG00000019105, ENSOARG00000013265	324	101	15550	2.37593	1	0.997815	92.7621
SMART	SM00487:DEXDc	5	1.42045	0.162262	ENSOARG00000010343, ENSOARG00000012875, ENSOARG00000010922, ENSOARG00000019105, ENSOARG00000013265	172	101	8147	2.34487	1	0.966009	88.9463
INTERPRO	IPR014001:Helicase, superfamily 1/2, ATP-binding domain	5	1.42045	0.166564	ENSOARG00000010343, ENSOARG00000012875, ENSOARG00000010922, ENSOARG00000019105, ENSOARG00000013265	324	103	15550	2.3298	1	0.997909	93.7374
Annotation Cluster 9	Enrichment Score: 0.7322676881580898
INTERPRO	IPR003599:Immunoglobulin subtype	11	3.125	0.126872	ENSOARG00000015844, ENSOARG00000010094, ENSOARG00000010070, ENSOARG00000008960, ENSOARG00000010166, ENSOARG00000009471, ENSOARG00000009995, ENSOARG00000013306, ENSOARG00000009280, ENSOARG00000000549, ENSOARG00000011969	324	318	15550	1.66016	1	0.996358	87.2939
SMART	SM00409:IG	11	3.125	0.131541	ENSOARG00000015844, ENSOARG00000010094, ENSOARG00000010070, ENSOARG00000008960, ENSOARG00000010166, ENSOARG00000009471, ENSOARG00000009995, ENSOARG00000013306, ENSOARG00000009280, ENSOARG00000000549, ENSOARG00000011969	172	318	8147	1.63846	1	0.965514	82.6987
INTERPRO	IPR007110:Immunoglobulin-like domain	11	3.125	0.380866	ENSOARG00000015844, ENSOARG00000010094, ENSOARG00000010070, ENSOARG00000008960, ENSOARG00000010166, ENSOARG00000009471, ENSOARG00000009995, ENSOARG00000013306, ENSOARG00000009280, ENSOARG00000000549, ENSOARG00000011969	324	422	15550	1.25102	1	0.999917	99.9318
Annotation Cluster 10	Enrichment Score: 0.419773965831815
INTERPRO	IPR020683:Ankyrin repeat-containing domain	7	1.98864	0.260252	ENSOARG00000017846, ENSOARG00000005065, ENSOARG00000008655, ENSOARG00000007585, ENSOARG00000015246, ENSOARG00000000483, ENSOARG00000013568	324	207	15550	1.62298	1	0.999671	98.9785
SMART	SM00248:ANK	6	1.70455	0.3809	ENSOARG00000017846, ENSOARG00000008655, ENSOARG00000007585, ENSOARG00000015246, ENSOARG00000000483, ENSOARG00000013568	172	193	8147	1.47253	1	0.999128	99.7432
INTERPRO	IPR002110:Ankyrin repeat	6	1.70455	0.388077	ENSOARG00000017846, ENSOARG00000008655, ENSOARG00000007585, ENSOARG00000015246, ENSOARG00000000483, ENSOARG00000013568	324	197	15550	1.46174	1	0.999916	99.9429
UP_KEYWORDS	ANK repeat	5	1.42045	0.544229	ENSOARG00000017846, ENSOARG00000008655, ENSOARG00000015246, ENSOARG00000000483, ENSOARG00000013568	342	188	16570	1.28857	1	0.982353	99.9915
Annotation Cluster 11	Enrichment Score: 0.4156159534691854
INTERPRO	IPR015943:WD40/YVTN repeat-like-containing domain	9	2.55682	0.300453	ENSOARG00000006427, ENSOARG00000013172, ENSOARG00000002348, ENSOARG00000007484, ENSOARG00000000488, ENSOARG00000015507, ENSOARG00000005455, ENSOARG00000000778, ENSOARG00000002841	324	305	15550	1.41621	1	0.999814	99.5633
INTERPRO	IPR001680:WD40 repeat	7	1.98864	0.379737	ENSOARG00000013172, ENSOARG00000002348, ENSOARG00000007484, ENSOARG00000000488, ENSOARG00000015507, ENSOARG00000005455, ENSOARG00000002841	324	240	15550	1.39982	1	0.999933	99.9299
SMART	SM00320:WD40	7	1.98864	0.386925	ENSOARG00000013172, ENSOARG00000002348, ENSOARG00000007484, ENSOARG00000000488, ENSOARG00000015507, ENSOARG00000005455, ENSOARG00000002841	172	239	8147	1.3873	1	0.998738	99.7726
INTERPRO	IPR017986:WD40-repeat-containing domain	7	1.98864	0.492777	ENSOARG00000013172, ENSOARG00000002348, ENSOARG00000007484, ENSOARG00000000488, ENSOARG00000015507, ENSOARG00000005455, ENSOARG00000002841	324	271	15550	1.23969	1	0.999983	99.9967
Annotation Cluster 12	Enrichment Score: 0.4091536931927977
KEGG_PATHWAY	oas05012:Parkinson's disease	5	1.42045	0.229395	ENSOARG00000008306, ENSOARG00000010008, ENSOARG00000005616, ENSOARG00000009782, ENSOARG00000018374	133	144	7762	2.02642	1	0.882905	96.32
KEGG_PATHWAY	oas00190:Oxidative phosphorylation	4	1.13636	0.422458	ENSOARG00000008306, ENSOARG00000010008, ENSOARG00000009782, ENSOARG00000018374	133	139	7762	1.67945	1	0.909061	99.9048
KEGG_PATHWAY	oas05016:Huntington's disease	5	1.42045	0.428496	ENSOARG00000008306, ENSOARG00000014646, ENSOARG00000010008, ENSOARG00000009782, ENSOARG00000018374	133	196	7762	1.4888	1	0.899991	99.9167
KEGG_PATHWAY	oas05010:Alzheimer's disease	4	1.13636	0.555994	ENSOARG00000008306, ENSOARG00000010008, ENSOARG00000009782, ENSOARG00000018374	133	170	7762	1.3732	1	0.933785	99.9966
Annotation Cluster 13	Enrichment Score: 0.40546791141762206
KEGG_PATHWAY	oas04972:Pancreatic secretion	4	1.13636	0.241694	ENSOARG00000005623, ENSOARG00000018077, ENSOARG00000017631, ENSOARG00000019182	133	100	7762	2.33444	1	0.870181	96.9987
KEGG_PATHWAY	oas04724:Glutamatergic synapse	4	1.13636	0.259995	ENSOARG00000018077, ENSOARG00000017631, ENSOARG00000019182, ENSOARG00000008655	133	104	7762	2.24465	1	0.866492	97.7979
KEGG_PATHWAY	oas04918:Thyroid hormone synthesis	3	0.852273	0.32853	ENSOARG00000018077, ENSOARG00000017631, ENSOARG00000019182	133	69	7762	2.53743	1	0.912423	99.3574
KEGG_PATHWAY	oas04971:Gastric acid secretion	3	0.852273	0.353415	ENSOARG00000018077, ENSOARG00000017631, ENSOARG00000019182	133	73	7762	2.39839	1	0.891584	99.6018
KEGG_PATHWAY	oas04270:Vascular smooth muscle contraction	4	1.13636	0.357836	ENSOARG00000005623, ENSOARG00000018077, ENSOARG00000017631, ENSOARG00000019182	133	125	7762	1.86755	1	0.889668	99.635
KEGG_PATHWAY	oas04911:Insulin secretion	3	0.852273	0.414077	ENSOARG00000018077, ENSOARG00000017631, ENSOARG00000019182	133	83	7762	2.10943	1	0.912313	99.8857
KEGG_PATHWAY	oas05032:Morphine addiction	3	0.852273	0.431741	ENSOARG00000018077, ENSOARG00000017631, ENSOARG00000019182	133	86	7762	2.03585	1	0.897924	99.9225
KEGG_PATHWAY	oas04713:Circadian entrainment	3	0.852273	0.454849	ENSOARG00000018077, ENSOARG00000017631, ENSOARG00000019182	133	90	7762	1.94536	1	0.909671	99.9542
KEGG_PATHWAY	oas04970:Salivary secretion	3	0.852273	0.466203	ENSOARG00000018077, ENSOARG00000017631, ENSOARG00000019182	133	92	7762	1.90307	1	0.909179	99.9649
KEGG_PATHWAY	oas04723:Retrograde endocannabinoid signaling	3	0.852273	0.48849	ENSOARG00000018077, ENSOARG00000017631, ENSOARG00000019182	133	96	7762	1.82378	1	0.912102	99.9796
KEGG_PATHWAY	oas04750:Inflammatory mediator regulation of TRP channels	3	0.852273	0.515526	ENSOARG00000018077, ENSOARG00000017631, ENSOARG00000019182	133	101	7762	1.73349	1	0.918026	99.9897
KEGG_PATHWAY	oas04725:Cholinergic synapse	3	0.852273	0.546711	ENSOARG00000018077, ENSOARG00000017631, ENSOARG00000019182	133	107	7762	1.63629	1	0.93196	99.9956
Annotation Cluster 14	Enrichment Score: 0.34193087910461617
UP_KEYWORDS	Tyrosine-protein kinase	3	0.852273	0.35091	ENSOARG00000002820, ENSOARG00000012648, ENSOARG00000000778	342	60	16570	2.42251	1	0.966265	99.423
INTERPRO	IPR020635:Tyrosine-protein kinase, catalytic domain	3	0.852273	0.45679	ENSOARG00000002820, ENSOARG00000012648, ENSOARG00000000778	324	74	15550	1.9457	1	0.999967	99.9907
SMART	SM00219:TyrKc	3	0.852273	0.462558	ENSOARG00000002820, ENSOARG00000012648, ENSOARG00000000778	172	74	8147	1.92025	1	0.999632	99.9558
INTERPRO	IPR001245:Serine-threonine/tyrosine-protein kinase catalytic domain	4	1.13636	0.508962	ENSOARG00000002820, ENSOARG00000012648, ENSOARG00000007755, ENSOARG00000000778	324	130	15550	1.47673	1	0.99998	99.998
INTERPRO	IPR008266:Tyrosine-protein kinase, active site	3	0.852273	0.517109	ENSOARG00000002820, ENSOARG00000012648, ENSOARG00000000778	324	83	15550	1.73472	1	0.999981	99.9984
Annotation Cluster 15	Enrichment Score: 0.21706868018884884
Category	Term	Count	%	PValue	Genes	List Total	Pop Hits	Pop Total	Fold Enrichment	Bonferroni	Benjamini	FDR
UP_KEYWORDS	Membrane	89	25.2841	0.579801	ENSOARG00000002339, ENSOARG00000008960, ENSOARG00000008011, ENSOARG00000008349, ENSOARG00000013825, ENSOARG00000016502, ENSOARG00000001337, ENSOARG00000008053, ENSOARG00000005497, ENSOARG00000013303, ENSOARG00000007338, ENSOARG00000015124, ENSOARG00000011928, ENSOARG00000002144, ENSOARG00000013352, ENSOARG00000009471, ENSOARG00000002239, ENSOARG00000019075, ENSOARG00000009995, ENSOARG00000010017,…	342	4334	16570	0.994941	1	0.984506	99.9968
GOTERM_CC_DIRECT	GO:0016021~integral component of membrane	77	21.875	0.609189	ENSOARG00000002339, ENSOARG00000008960, ENSOARG00000008011, ENSOARG00000008349, ENSOARG00000013825, ENSOARG00000016502, ENSOARG00000008053, ENSOARG00000013303, ENSOARG00000007338, ENSOARG00000015124, ENSOARG00000002144, ENSOARG00000013352, ENSOARG00000009471, ENSOARG00000002239, ENSOARG00000019075, ENSOARG00000010017, ENSOARG00000013549, ENSOARG00000002183, ENSOARG00000011920, ENSOARG00000013210,…	270	3797	13162	0.988572	1	0.996614	99.9994
UP_KEYWORDS	Transmembrane helix	86	24.4318	0.617262	ENSOARG00000002339, ENSOARG00000008960, ENSOARG00000008011, ENSOARG00000008349, ENSOARG00000013825, ENSOARG00000016502, ENSOARG00000001337, ENSOARG00000008053, ENSOARG00000005497, ENSOARG00000013303, ENSOARG00000007338, ENSOARG00000015124, ENSOARG00000011928, ENSOARG00000002144, ENSOARG00000013352, ENSOARG00000009471, ENSOARG00000002239, ENSOARG00000019075, ENSOARG00000009995, ENSOARG00000010017,…	342	4225	16570	0.986207	1	0.983237	99.9989
UP_KEYWORDS	Transmembrane	86	24.4318	0.62119	ENSOARG00000002339, ENSOARG00000008960, ENSOARG00000008011, ENSOARG00000008349, ENSOARG00000013825, ENSOARG00000016502, ENSOARG00000001337, ENSOARG00000008053, ENSOARG00000005497, ENSOARG00000013303, ENSOARG00000007338, ENSOARG00000015124, ENSOARG00000011928, ENSOARG00000002144, ENSOARG00000013352, ENSOARG00000009471, ENSOARG00000002239, ENSOARG00000019075, ENSOARG00000009995, ENSOARG00000010017,…	342	4229	16570	0.985274	1	0.982006	99.9991
Annotation Cluster 16	Enrichment Score: 0.20478450634628745
SMART	SM00054:EFh	4	1.13636	0.500933	ENSOARG00000012128, ENSOARG00000006080, ENSOARG00000016247, ENSOARG00000007964	172	127	8147	1.49185	1	0.999751	99.9824
INTERPRO	IPR018247:EF-Hand 1, calcium-binding site	4	1.13636	0.636708	ENSOARG00000012128, ENSOARG00000006080, ENSOARG00000016247, ENSOARG00000007964	324	157	15550	1.22277	1	0.999999	100
INTERPRO	IPR002048:EF-hand domain	4	1.13636	0.76195	ENSOARG00000012128, ENSOARG00000006080, ENSOARG00000016247, ENSOARG00000007964	324	191	15550	1.00511	1	1	100
Annotation Cluster 17	Enrichment Score: 0.2037541947267843
INTERPRO	IPR000961:AGC-kinase, C-terminal	3	0.852273	0.278579	ENSOARG00000002830, ENSOARG00000017631, ENSOARG00000000627	324	50	15550	2.87963	1	0.999773	99.3025
UP_KEYWORDS	Serine/threonine-protein kinase	4	1.13636	0.647234	ENSOARG00000002830, ENSOARG00000017631, ENSOARG00000007755, ENSOARG00000000627	342	161	16570	1.20373	1	0.983186	99.9996
SMART	SM00220:S_TKc	5	1.42045	0.918609	ENSOARG00000002830, ENSOARG00000001844, ENSOARG00000017631, ENSOARG00000007755, ENSOARG00000000627	172	328	8147	0.722047	1	1	100
INTERPRO	IPR008271:Serine/threonine-protein kinase, active site	4	1.13636	0.924363	ENSOARG00000002830, ENSOARG00000017631, ENSOARG00000007755, ENSOARG00000000627	324	272	15550	0.705792	1	1	100
Annotation Cluster 18	Enrichment Score: 0.13236387271482103
SMART	SM00028:TPR	3	0.852273	0.676383	ENSOARG00000012410, ENSOARG00000013690, ENSOARG00000007585	172	110	8147	1.29181	1	0.999997	99.9999
INTERPRO	IPR013026:Tetratricopeptide repeat-containing domain	3	0.852273	0.684151	ENSOARG00000012410, ENSOARG00000013690, ENSOARG00000007585	324	113	15550	1.27417	1	1	100
INTERPRO	IPR019734:Tetratricopeptide repeat	3	0.852273	0.706884	ENSOARG00000012410, ENSOARG00000013690, ENSOARG00000007585	324	118	15550	1.22018	1	1	100
INTERPRO	IPR011990:Tetratricopeptide-like helical	3	0.852273	0.90334	ENSOARG00000012410, ENSOARG00000013690, ENSOARG00000007585	324	187	15550	0.769954	1	1	100
Annotation Cluster 19	Enrichment Score: 0.13060137335515246
UP_KEYWORDS	Kinase	7	1.98864	0.607868	ENSOARG00000002830, ENSOARG00000002820, ENSOARG00000017631, ENSOARG00000012648, ENSOARG00000007755, ENSOARG00000000627, ENSOARG00000000778	342	307	16570	1.10473	1	0.98347	99.9986
INTERPRO	IPR017441:Protein kinase, ATP binding site	6	1.70455	0.737129	ENSOARG00000002820, ENSOARG00000017631, ENSOARG00000012648, ENSOARG00000007755, ENSOARG00000000627, ENSOARG00000000778	324	295	15550	0.976146	1	1	100
INTERPRO	IPR011009:Protein kinase-like domain	9	2.55682	0.806094	ENSOARG00000002830, ENSOARG00000001844, ENSOARG00000002820, ENSOARG00000017631, ENSOARG00000012648, ENSOARG00000007755, ENSOARG00000013306, ENSOARG00000000627, ENSOARG00000000778	324	492	15550	0.877936	1	1	100
INTERPRO	IPR000719:Protein kinase, catalytic domain	8	2.27273	0.831488	ENSOARG00000002830, ENSOARG00000001844, ENSOARG00000002820, ENSOARG00000017631, ENSOARG00000012648, ENSOARG00000007755, ENSOARG00000000627, ENSOARG00000000778	324	451	15550	0.851332	1	1	100
Annotation Cluster 20	Enrichment Score: 0.07824945428564999
INTERPRO	IPR015880:Zinc finger, C2H2-like	7	1.98864	0.810953	ENSOARG00000007556, ENSOARG00000003053, ENSOARG00000013247, ENSOARG00000013148, ENSOARG00000013378, ENSOARG00000018972, ENSOARG00000014107	324	383	15550	0.877172	1	1	100
SMART	SM00355:ZnF_C2H2	7	1.98864	0.821746	ENSOARG00000007556, ENSOARG00000003053, ENSOARG00000013247, ENSOARG00000013148, ENSOARG00000013378, ENSOARG00000018972, ENSOARG00000014107	172	383	8147	0.865702	1	1	100
INTERPRO	IPR007087:Zinc finger, C2H2	7	1.98864	0.874014	ENSOARG00000007556, ENSOARG00000003053, ENSOARG00000013247, ENSOARG00000013148, ENSOARG00000013378, ENSOARG00000018972, ENSOARG00000014107	324	421	15550	0.797997	1	1	100
Annotation Cluster 21	Enrichment Score: 0.004214474111321923
UP_KEYWORDS	G-protein coupled receptor	7	1.98864	0.987594	ENSOARG00000003950, ENSOARG00000013066, ENSOARG00000002239, ENSOARG00000019075, ENSOARG00000004340, ENSOARG00000013185, ENSOARG00000013054	342	610	16570	0.555987	1	0.999998	100
INTERPRO	IPR000276:G protein-coupled receptor, rhodopsin-like	7	1.98864	0.990657	ENSOARG00000003950, ENSOARG00000013066, ENSOARG00000002239, ENSOARG00000020079, ENSOARG00000004340, ENSOARG00000013185, ENSOARG00000013054	324	624	15550	0.538392	1	1	100
INTERPRO	IPR017452:GPCR, rhodopsin-like, 7TM	7	1.98864	0.992784	ENSOARG00000003950, ENSOARG00000013066, ENSOARG00000002239, ENSOARG00000020079, ENSOARG00000004340, ENSOARG00000013185, ENSOARG00000013054	324	642	15550	0.523297	1	1	100
Annotation Cluster 22	Enrichment Score: 0.0014771230009392238
UP_KEYWORDS	Sensory transduction	4	1.13636	0.991335	ENSOARG00000013066, ENSOARG00000008796, ENSOARG00000013185, ENSOARG00000013054	342	410	16570	0.472686	1	0.999999	100
GOTERM_MF_DIRECT	GO:0004984~olfactory receptor activity	3	0.852273	0.996845	ENSOARG00000013066, ENSOARG00000013185, ENSOARG00000013054	210	389	10488	0.385163	1	1	100
UP_KEYWORDS	Olfaction	3	0.852273	0.997289	ENSOARG00000013066, ENSOARG00000013185, ENSOARG00000013054	342	387	16570	0.375584	1	1	100
INTERPRO	IPR000725:Olfactory receptor	3	0.852273	0.997576	ENSOARG00000013066, ENSOARG00000013185, ENSOARG00000013054	324	389	15550	0.370132	1	1	100
KEGG_PATHWAY	oas04740:Olfactory transduction	4	1.13636	0.999999	ENSOARG00000013066, ENSOARG00000018077, ENSOARG00000013185, ENSOARG00000013054	133	1033	7762	0.225986	1	1	100

## Sheet: Table S7
Supplementary Table S7. List of the 15 cattle QTLs for trypanotlerance related traits reported by Hanotte et al. (2003; PubMed ID # 12805560) located on the bovine chromosomes (BTA) on which the ortologous cattle genes included in the Functional Clusters identified in Djallonké sheep are located. The QTL ID according to the cattle QTL database (http://www.animalgenome.org/cgi-bin/QTLdb/BT/index),…
BTA	QTL_ID	Trait	Center (cM)	Range (cM)	Range (Mbp)	Functional Cluster
4	10515	Parasites mean of natural_logarithm	56.42	89.36-112.7	52.1-65.8	Cluster SS2 (CAV1)
7	10516	PCVF minus PCVM	38.79	57.26-72.04	26.4-38.0
	10517	Body weight (mean)
	10518	Percentage decrease in body weight up to day 150 after challenge
	10519	Parasites natural logarithm of mean number
	10520	Parasite detection rate
8	10521	Percentage decrease in PCV up to day 100 after challenge	22.47	47.08-54.64	17.4-23.8
	10522	Body weight (mean)
	10523	Parasites natural logarithm of mean number
24	10544	Minimum packed red blood cell volume	21.99	20.56-36.90	14.6-22.4
	10545	Percentage decrease in PCV up to day 150 after challenge
26	10548	Percentage decrease in PCV up to day 150 after challenge	17.39	15.45-31.65	5.5-18.7
	10549	Percentage decrease in PCV up to day 100 after challenge
	10550	BWF scaled by BWI
	10551	Body weight (mean)

## Sheet: Table S8
Supplementary Table S8. List of SNPs identified as being under selection in Djallonké and Burkina-Sahel individuals using FST-based methodology implemented in the program Bayescan v. 2.1. Table includes the identification of the SNP, the chromosome in which it is located (OAR), its position (in bp), the posterior probability for the model including selection (P), the logarithm of Posterior Odds f…
OAR	SNP	position	P	log10(PO)	P	alpha	FST
1	OAR1_10554666.1	10554666	0.956	1.339	0.01447	1.435	0.246
5	s14820.1	54808927	0.918	1.049	0.03414	1.33	0.23
8	OAR8_4155375.1	4155375	0.871	0.831	0.043589	1.257	0.221
11	OAR11_27752920.1	27752920	0.999	3.398	0.00040008	1.676	0.284
18	s15435.1	28060474	0.919	1.058	0.028156	1.372	0.237
18	s42285.1	33544925	0.942	1.211	0.02069	1.498	0.258
18	s54579.1	49960877	0.979	1.673	0.0086017	1.501	0.256
21	s32075.1	17497484	0.994	2.234	0.0022671	1.531	0.259
23	OAR23_27620367.1	27620367	0.985	1.806	0.0055511	1.508	0.256
26	s14387.1	40909463	0.999	3.222	0.0005001	1.63	0.276
